# Supplementary material for: Large-scale dynamics of perceptual decision information across human cortex
Source: Nat Commun. 2020 Oct 9;11:5109. doi: 10.1038/s41467-020-18826-6 (PMC7547662; doi:10.1038/s41467-020-18826-6)
Supplement: Supplementary file 4 — Source Data [file 41467_2020_18826_MOESM4_ESM.zip]

Archive with 38 entries (35 files):
- Source Data/
- Source Data/supplementaryFigure9.csv
- __MACOSX/
- __MACOSX/Source Data/
- __MACOSX/Source Data/._supplementaryFigure9.csv
- Source Data/supplementaryFigure7.hdf
- __MACOSX/Source Data/._supplementaryFigure7.hdf
- Source Data/supplementaryFigure6.hdf
- __MACOSX/Source Data/._supplementaryFigure6.hdf
- Source Data/supplementaryFigure4.hdf
- __MACOSX/Source Data/._supplementaryFigure4.hdf
- Source Data/supplementaryFigure5.hdf
- __MACOSX/Source Data/._supplementaryFigure5.hdf
- Source Data/supplementaryFigure1.hdf
- __MACOSX/Source Data/._supplementaryFigure1.hdf
- Source Data/supplementaryFigure10.hdf
- __MACOSX/Source Data/._supplementaryFigure10.hdf
- Source Data/supplementaryFigure2.hdf
- __MACOSX/Source Data/._supplementaryFigure2.hdf
- Source Data/supplementaryFigure3.hdf
- __MACOSX/Source Data/._supplementaryFigure3.hdf
- Source Data/supplementaryFigure8.hdf
- __MACOSX/Source Data/._supplementaryFigure8.hdf
- Source Data/figure4E.csv
- __MACOSX/Source Data/._figure4E.csv
- Source Data/figure5.hdf
- __MACOSX/Source Data/._figure5.hdf
- Source Data/figure4.hdf
- __MACOSX/Source Data/._figure4.hdf
- Source Data/figure1.hdf
- __MACOSX/Source Data/._figure1.hdf
- Source Data/figure3.hdf
- __MACOSX/Source Data/._figure3.hdf
- Source Data/figure2.hdf
- __MACOSX/Source Data/._figure2.hdf
- Source Data/figure3C.csv
- __MACOSX/Source Data/._figure3C.csv
- __MACOSX/._Source Data
