# Supplementary material for: Large-scale dynamics of perceptual decision information across human cortex
Source: Nat Commun. 2020 Oct 9;11:5109. doi: 10.1038/s41467-020-18826-6 (PMC7547662; doi:10.1038/s41467-020-18826-6)
Supplement: Supplementary file 4 — Source Data [file 41467_2020_18826_MOESM4_ESM.zip › Source Data/supplementaryFigure9.csv]

gamma	alpha	roi	subj
-0.290239346321537	-0.0462229671485742	vfcPrimary	S1
-0.146247491683733	0.167436913611082	vfcPrimary	S2
0.0455443985000549	0.0214401158076266	vfcPrimary	S3
0.0178302033081835	0.0254455581841628	vfcPrimary	S4
-0.0511261015881434	0.275994405960238	vfcPrimary	S5
0.0321992435761363	0.205228341903404	vfcPrimary	S6
0.0368711819140734	-0.0546624775783501	vfcPrimary	S7
-0.106483134869695	-0.0252480950206716	vfcPrimary	S8
-0.00118939927715475	-0.00192302718901224	vfcPrimary	S9
-0.0588806092237718	0.0112451226271543	vfcPrimary	S10
-0.0787940727824764	0.132983284682371	vfcPrimary	S11
-0.0463607692011219	-0.0272143755023449	vfcPrimary	S12
-0.135572525028567	0.214639983486587	vfcPrimary	S13
0.0429472939932578	-0.0274747792872086	vfcPrimary	S14
-0.125453685658751	0.102564566693865	vfcPrimary	S15
-0.354745747070468	-0.125415193759492	vfcEarly	S1
-0.0826999370171476	0.168325711649417	vfcEarly	S2
0.0429178585734486	0.0274520809958827	vfcEarly	S3
0.023287407700173	0.00855517070824902	vfcEarly	S4
-0.0450186908677689	0.23077803748792	vfcEarly	S5
0.0897360890214283	0.175827544598753	vfcEarly	S6
0.106647344376573	-0.105088958527477	vfcEarly	S7
-0.0872117682204993	-0.0261260196797761	vfcEarly	S8
0.0518049374357786	-0.0514112391517819	vfcEarly	S9
-0.0757229636991757	-0.0193045209236223	vfcEarly	S10
-0.0341370360617774	0.145026927281599	vfcEarly	S11
-0.00590124695058765	-0.143914629440271	vfcEarly	S12
-0.0930674978301948	0.203447826545863	vfcEarly	S13
-0.0268605620716588	0.0665450548294718	vfcEarly	S14
-0.118427136247826	0.0721829193096843	vfcEarly	S15
-0.271165278409814	0.0151589717513326	vfcV3ab	S1
-0.029984051208891	0.100653403288729	vfcV3ab	S2
-0.150645788775795	-0.000345155645550418	vfcV3ab	S3
-0.0191323346379106	0.0808999354195039	vfcV3ab	S4
-0.0164247144714541	0.182777470517673	vfcV3ab	S5
-0.015700636945431	0.240339400584305	vfcV3ab	S6
0.0555095003151095	-0.0108377293194202	vfcV3ab	S7
-0.0290103414416444	-0.124872730648871	vfcV3ab	S8
0.0390643826846519	-0.0507893649448985	vfcV3ab	S9
0.0424152293970397	-0.0635579706501132	vfcV3ab	S10
0.0152577188107058	0.0938801265155845	vfcV3ab	S11
-0.0149025488018829	-0.190694397501557	vfcV3ab	S12
-0.0442377165867362	0.159215811362458	vfcV3ab	S13
0.0198829607718878	-0.0605748477388746	vfcV3ab	S14
-0.137395522745264	0.0646896274131293	vfcV3ab	S15
-0.244657451818968	-0.0160619396834019	vfcIPS01	S1
-0.106481983678376	0.163931330847025	vfcIPS01	S2
-0.0671713293017708	0.0601488134202984	vfcIPS01	S3
-0.0224387818418234	0.0993863401700584	vfcIPS01	S4
-0.021779247288188	0.313877517474733	vfcIPS01	S5
-0.0952908469752272	0.236102128219881	vfcIPS01	S6
0.0743470251613889	0.0266147013152708	vfcIPS01	S7
-0.0328772962287351	-0.0541952062090077	vfcIPS01	S8
-0.00375254411020647	-0.0256163567531011	vfcIPS01	S9
0.0338338787159065	-0.153227679903651	vfcIPS01	S10
0.0118287076163752	0.126541957958683	vfcIPS01	S11
0.0569450707131637	-0.204274111572022	vfcIPS01	S12
-0.0560784514894892	0.0919228116647242	vfcIPS01	S13
0.0185766486452406	0.102477612939666	vfcIPS01	S14
-0.063120507279333	0.0352053377336463	vfcIPS01	S15
-0.120884174066871	-0.135866965142609	vfcIPS23	S1
-0.0915272107062077	0.104809030064756	vfcIPS23	S2
-0.0653485841512013	0.0784748494473782	vfcIPS23	S3
-0.0544357318073791	0.0613790274064997	vfcIPS23	S4
0.00931014715698963	0.296874787277547	vfcIPS23	S5
-0.0146230541131591	0.234922103978767	vfcIPS23	S6
0.0501629983657279	-0.0674381735138143	vfcIPS23	S7
-0.0363585393638084	0.206778692315473	vfcIPS23	S8
-0.0742756783236179	-0.0248258627861436	vfcIPS23	S9
0.0042313608735178	-0.0346720437703726	vfcIPS23	S10
-0.0116225680301075	0.208928668826864	vfcIPS23	S11
-0.0379307785205844	-0.103535599603265	vfcIPS23	S12
-0.0386273459496918	0.096546662198839	vfcIPS23	S13
-0.0656722689853126	0.268939653308927	vfcIPS23	S14
0.0159044627240766	0.11551861482504	vfcIPS23	S15
-0.215139989837295	0.0188842743118321	vfcLO	S1
-0.0322255365373253	0.182523982643644	vfcLO	S2
-0.00958503555788065	0.0402422695510277	vfcLO	S3
0.0260956791889794	-0.0293157097404228	vfcLO	S4
-0.00245754866840547	0.208649337301487	vfcLO	S5
0.0678851848488098	0.190832205529603	vfcLO	S6
0.0315028502544728	-0.0626658125740711	vfcLO	S7
0.0199312873665345	-0.169226289846694	vfcLO	S8
0.0759126597039106	-0.124243929464065	vfcLO	S9
-0.0252955783547581	-0.0348114755018969	vfcLO	S10
0.0442489081936188	0.10611725229689	vfcLO	S11
-0.0528232674652027	-0.154445551626851	vfcLO	S12
-0.0484229607579112	0.167634374695647	vfcLO	S13
0.00702188515330393	0.0263849821013239	vfcLO	S14
-0.0810947174011163	0.0406923912919301	vfcLO	S15
-0.0996316173512916	-0.020387734905498	vfcTO	S1
-0.0220693580465135	0.179664414612851	vfcTO	S2
-0.00057723854315439	0.0245395715224068	vfcTO	S3
0.00460889262316438	-0.0155553295247423	vfcTO	S4
0.00790439160748144	0.228448455573103	vfcTO	S5
0.0391906538153731	0.103295427495387	vfcTO	S6
0.0574461623713754	-0.0768050193257144	vfcTO	S7
-0.029291434976128	-0.10743283364979	vfcTO	S8
0.021308910010493	-0.124022416044748	vfcTO	S9
-0.0153476412818282	-0.0955393772778361	vfcTO	S10
-0.012654300762888	0.0435482150563629	vfcTO	S11
-0.0253923974329584	-0.04134416791376	vfcTO	S12
-0.0521491015046381	0.240325505308534	vfcTO	S13
0.0305989559505565	0.0237293134053043	vfcTO	S14
-0.0785053431504294	0.0576349635821879	vfcTO	S15
-0.252097429350154	-0.0682459823932171	vfcVO	S1
-0.0323126578798228	0.158785242923953	vfcVO	S2
0.0714735347735803	-0.00956570934966776	vfcVO	S3
0.00815914859076021	-0.0466689033560689	vfcVO	S4
-0.0769891506750769	0.179012819278943	vfcVO	S5
0.0772237670518492	0.0245290148809285	vfcVO	S6
0.0861472946191033	-0.124160063791702	vfcVO	S7
0.00361347404715573	-0.0400789061636763	vfcVO	S8
0.0881227123090365	-0.0820343722197767	vfcVO	S9
-0.0808948952985701	-0.118681311004876	vfcVO	S10
-0.078246402238348	0.110548862423123	vfcVO	S11
-0.0194298765140859	-0.0860916225708833	vfcVO	S12
0.00372833436721819	0.194606300974216	vfcVO	S13
-0.00211947388555955	0.0155698823319582	vfcVO	S14
-0.0291150143324185	0.0602473359366263	vfcVO	S15
-0.200483687526261	-0.0781462111028437	vfcPHC	S1
-0.068819562337342	0.177551225834471	vfcPHC	S2
0.0128703902404042	0.0814183876261133	vfcPHC	S3
0.0108236193793302	-0.0794013103015528	vfcPHC	S4
-0.0551518173980083	0.193232399376819	vfcPHC	S5
0.0581199977840785	-0.0461643843590114	vfcPHC	S6
0.0573501419141886	-0.0759456630721465	vfcPHC	S7
-0.00570653538530665	0.00538265882219621	vfcPHC	S8
0.0189206212887471	-0.0996618830550922	vfcPHC	S9
-0.069177790141088	-0.183011196904922	vfcPHC	S10
-0.135870852531203	0.119125339461593	vfcPHC	S11
-0.0366707465456643	-0.0703183418455992	vfcPHC	S12
-0.00187223099624833	0.153185022372945	vfcPHC	S13
0.0323656688911788	0.0683113364471138	vfcPHC	S14
-0.0460028293304213	0.0608582093746025	vfcPHC	S15
