# Supplementary material for: Large-scale dynamics of perceptual decision information across human cortex
Source: Nat Commun. 2020 Oct 9;11:5109. doi: 10.1038/s41467-020-18826-6 (PMC7547662; doi:10.1038/s41467-020-18826-6)
Supplement: Supplementary file 4 — Source Data [file 41467_2020_18826_MOESM4_ESM.zip › Source Data/figure4E.csv]

half1	half2	roi	subj
-0.118957692737576	-0.0697760153449154	vfcPrimary	S1
-0.0175935258055176	-0.00337045593171862	vfcPrimary	S2
-0.0389414753610567	-0.0371306790176269	vfcPrimary	S3
-0.0575186809891742	-0.107851798124066	vfcPrimary	S4
0.0420749814065988	0.0601796654966357	vfcPrimary	S5
0.0701356759152752	-0.0123926607678872	vfcPrimary	S6
0.0380120070171285	-0.0199881537841263	vfcPrimary	S7
0.0301966441832168	-0.0181425956545436	vfcPrimary	S8
-0.00332064353555237	0.0465998922034179	vfcPrimary	S9
-0.0608445919447108	-0.0167962517308205	vfcPrimary	S10
-0.0142872487096927	-0.0197953963589781	vfcPrimary	S11
-0.00802860542060964	0.000938239966094685	vfcPrimary	S12
0.00551427223242511	-0.0349446448054249	vfcPrimary	S13
-0.0106182068934246	-0.00341811809404527	vfcPrimary	S14
0.00355873507448086	-0.0158295748609061	vfcPrimary	S15
-0.132115835211514	-0.0409961418564421	vfcEarly	S1
0.0342252796233395	-0.0389751929300214	vfcEarly	S2
-0.0348826087673007	-0.04981047553457	vfcEarly	S3
-0.040447495709413	-0.0894048420803205	vfcEarly	S4
0.0154333729122617	0.0201798222940241	vfcEarly	S5
0.0592323031069478	-0.00522070696828322	vfcEarly	S6
0.0506698852659904	-0.0313651404800892	vfcEarly	S7
0.0187136866004401	-0.0553115913017468	vfcEarly	S8
0.0101274655900319	0.0377755390904581	vfcEarly	S9
-0.00538042179600526	0.0392315583765461	vfcEarly	S10
-0.0593414565642959	-0.0255044745005692	vfcEarly	S11
-0.00700117989389443	0.0159709674246215	vfcEarly	S12
-0.0168528259637681	-0.0450139506156443	vfcEarly	S13
0.00613640418877535	-0.0485445988654436	vfcEarly	S14
-0.0133351982836948	-0.0288379455720522	vfcEarly	S15
