# Supplementary material for: Large-scale dynamics of perceptual decision information across human cortex
Source: Nat Commun. 2020 Oct 9;11:5109. doi: 10.1038/s41467-020-18826-6 (PMC7547662; doi:10.1038/s41467-020-18826-6)
Supplement: Supplementary file 4 — Source Data [file 41467_2020_18826_MOESM4_ESM.zip › Source Data/figure3C.csv]

S1	S2	S3	S4	S5	S6	S7	S8	S9	S10	freq	roi	subj
0.112978468913634	0.0216506984739539	-0.0239943835279613	0.0331769473893542	0.0240310413742591	0.00768171787284724	0.0449896979177614	0.0501705269271054	0.0428467677922834	0.0565177478216683	1	vfcPrimary	S1
0.112500198384103	0.0144781466428242	-0.0332701544556091	0.0241078024845274	0.0314176758292148	-0.0020547106129344	0.0324195401979354	0.0391444841694431	0.0447951102335128	0.0544896902740529	2	vfcPrimary	S1
0.109788689812834	0.0115674231894663	-0.0434450172335222	0.0155716484821976	0.0282887795260369	-0.0044360316267643	0.0376148454006522	0.0342629243346514	0.0470702652702634	0.0474866503695028	3	vfcPrimary	S1
0.104015350066353	0.00979613912396068	-0.0567839625947515	0.00519689201771419	0.0201960426432529	-0.00440518949990696	0.0478437755053405	0.0310207233055343	0.0480650965899534	0.0331122946225324	4	vfcPrimary	S1
0.0915465932531756	0.00617301707614595	-0.0691950684191732	-0.00381274114652247	0.00941048192908191	-0.00257844690245989	0.0567292547416444	0.03061713846166	0.0423960995161348	0.0095405093883172	5	vfcPrimary	S1
0.0725454209884201	-0.00649857456114803	-0.0725237066461091	-0.00341118640143143	0.00183511640606367	9.31084875095362e-07	0.0615470447166393	0.0364843164712017	0.0257761870416428	-0.0132003767781885	6	vfcPrimary	S1
0.0490271145849182	-0.0308008948237357	-0.0577267831880592	0.00928980773118582	0.00122782194599763	0.00315989406663298	0.0637726774492943	0.0479292191997209	0.00640356918313879	-0.0234849781111238	7	vfcPrimary	S1
0.0220210668774358	-0.0565181291787451	-0.0329708524107342	0.0249847953633194	0.00429044425660463	0.0105601000592386	0.0618436154525447	0.0575312807487003	-0.00248348571324806	-0.0291726929710114	8	vfcPrimary	S1
-0.0010090099490106	-0.0703010144175781	-0.0196797877861168	0.0345939024860467	0.00803981741261097	0.0259290542417895	0.0545322751131263	0.0558925892453295	-0.000424255023450352	-0.0389865371000155	9	vfcPrimary	S1
-0.0362456337768715	-0.0723417790450733	-0.0407044653262703	0.0242076765657147	0.0342930819803335	0.0365978168964681	0.030111115563533	0.0194769612849832	-0.00719562406657706	-0.0537863098883784	10	vfcPrimary	S1
-0.0500611423403958	-0.0329333516938015	-0.000670700816214978	0.00642155979474302	0.0645831573031807	0.0435136301803717	0.0246020121408835	0.00104878026033827	-0.0132104466550988	-0.00650134360429329	15	vfcPrimary	S1
-0.0428764058698463	0.00843066036277687	0.063824283071599	-0.025123313976022	0.0987969706776192	0.0527232557321808	0.0458536770740902	0.0215604179700726	0.00542117355271205	0.0798024717059843	20	vfcPrimary	S1
0.0330167867240152	-0.000109358907138187	0.116300046197766	0.00459749749160644	0.132832479280589	0.100997273818109	0.0850435979038958	0.0690455294080195	0.0381416472727699	0.13468427648846	25	vfcPrimary	S1
0.0630419244707578	0.00448988437547584	0.156181021269262	0.0779548890091039	0.139510706453319	0.130306776055585	0.0991949801455457	0.0969267426599797	0.0625539822255604	0.170938817392773	30	vfcPrimary	S1
0.0751511798097389	0.0945239710597578	0.157011329313849	0.124439691834633	0.148811966523273	0.129635815843683	0.123562465586353	0.132591691000202	0.118154217210114	0.189652389020002	35	vfcPrimary	S1
0.0482542774270937	0.141687453603557	0.128540072267836	0.151426913477487	0.177014729007501	0.164057651430268	0.147457223638006	0.158479234628858	0.15882612139359	0.207388705448215	40	vfcPrimary	S1
0.0662257542047616	0.193142761839609	0.212348430590502	0.231050253929559	0.258585234741101	0.247593703036195	0.231138407268515	0.195235120000971	0.248687092743497	0.252031620822756	45	vfcPrimary	S1
0.185154155581176	0.317343550198935	0.330151233805439	0.341769583452737	0.340061517935661	0.335370620680415	0.341470524846163	0.323744911681571	0.351782988286816	0.287131365844052	50	vfcPrimary	S1
0.299842462443817	0.399747039401335	0.409369039144519	0.399730001308698	0.401010975803368	0.396408506841091	0.370743436587183	0.371533926077475	0.392790148679588	0.26759835746118	55	vfcPrimary	S1
0.358003495391418	0.430982913071376	0.424752343018646	0.38599619312956	0.38277661375958	0.366223280355544	0.303549146190522	0.285014163538241	0.298027836765103	0.203589392873591	60	vfcPrimary	S1
0.325329373342831	0.342147907787544	0.301605068877423	0.271527090356743	0.222694266684631	0.222123514400575	0.145749747497066	0.167732524224081	0.125494480671814	0.163739605819241	65	vfcPrimary	S1
0.19240967050793	0.151789375208773	0.125867725922216	0.0962785299917038	0.115771419122493	0.133421875161441	0.0638976531928956	0.0762332817702987	0.0823532683031204	0.125422809096444	70	vfcPrimary	S1
0.109947220909759	0.0809752672035128	0.0391695692602184	0.0329348528994901	0.0924386500846252	0.0871572118306745	0.0669771009557796	0.0540834553760306	0.0995128150344251	0.0980564780304617	75	vfcPrimary	S1
0.102391587415013	0.0532588423425402	0.0177577701318783	0.0404311500037905	0.0685849000457873	0.0597795761150517	0.073409218545087	0.0743660513015426	0.0427800331633545	0.105522902064024	80	vfcPrimary	S1
0.0658257322727001	0.0400508336440305	0.0263307996608788	0.0573796278926699	0.0430616201813828	0.0603476255425276	0.0631360630119531	0.0635140472546726	0.0207964091808442	0.0901823088119859	85	vfcPrimary	S1
0.0107986854223707	0.0529829912972925	0.0386419265578058	0.0879932932533412	0.0377828383041434	0.0725171936667245	0.0524446788277948	0.0590457929496751	0.0572188183650977	0.0642526526355147	90	vfcPrimary	S1
-0.00225702774553324	0.0533711373576671	0.0402337626184295	0.0776707971561797	0.0299905548311191	0.0710625754273367	0.0010975610480582	0.0405383298071932	0.0909162917984382	0.0499652828457333	95	vfcPrimary	S1
0.0253446104615072	0.0735677909281526	0.0562504764111469	0.0715127020441707	0.0431142382349156	0.0619667859608335	0.0131785751689293	0.0223120722440569	0.0958121106027736	0.0471637289632731	100	vfcPrimary	S1
0.0401446681321461	0.123812034324661	0.0739291297206867	0.0882276152228491	0.081121242796339	0.0660109065380074	0.0370693122366865	0.0277160824541487	0.0664400220266272	0.029991857562393	105	vfcPrimary	S1
0.0414115908423594	0.112456877751331	0.0665129840969799	0.083525903887961	0.0891731385714728	0.0552198275587763	0.0349698413249772	-0.000867669098795397	0.0178535220331794	-0.00273472291583471	110	vfcPrimary	S1
0.0536454226840005	0.0496801204465497	0.0346463378218681	0.0603526166314877	0.0496150771148343	0.0114719193938394	0.0127453307437141	-0.0150491266744822	0.00825575100409956	-0.0259602731542752	115	vfcPrimary	S1
0.0306320500261502	0.0201995608923411	0.0144379762371484	0.0239340248425622	0.00879106536964595	0.00292708168419658	-0.0161339515321239	-0.00232855555692376	0.030458066466597	-0.045567380867629	120	vfcPrimary	S1
0.0142203344996565	0.00313805420157469	0.0242741824303316	-0.0145481759148128	0.00269085590091333	0.0303841335199656	0.000949910866743363	-0.0223155901450584	0.0240485645890397	-0.0715567025011721	125	vfcPrimary	S1
0.0266550631968402	0.0115695787148844	0.0159931038161165	0.00124249032930472	-0.00891983003844304	0.0283240482999823	-0.000475055144030142	-0.0507361523230663	0.0338927852889887	-0.0557588788170894	130	vfcPrimary	S1
0.0564475381951554	0.0260927949650807	-0.0337160973545453	0.0138889428078128	-0.0341164708632273	0.0168916887956397	-0.0216114249837803	-0.0405111281104052	0.0232740452516626	-0.0255864949752922	135	vfcPrimary	S1
0.0540542522545918	0.00387069113535308	-0.0289199826008233	-0.000969243766964616	-0.0147657306101607	0.0164499676415759	-0.0033036431915815	-0.0274894731084413	-0.0172135999929174	-0.0152205712820386	140	vfcPrimary	S1
0.00946454689654093	-0.0155920390800268	0.0331658876590731	-0.0174716786744329	-0.00115955245407521	-0.0119526434071662	0.0142663953711501	-0.00891554225739622	-0.0288693284127299	-0.0149649837555108	145	vfcPrimary	S1
0.113037083211306	0.079388864390285	-0.0211519022975956	0.0177771032667116	-0.0596528259504011	0.00470419017809184	0.0509436425447395	0.0711743396566586	0.00340463962656056	0.0392401380543565	1	vfcPrimary	S2
0.117566371875334	0.103708183689814	-0.0258291570695114	-0.0096980425054774	-0.0640876199839726	0.000405549524437788	0.0460487694535262	0.0735312930971325	0.0108615162296136	0.0314601275925921	2	vfcPrimary	S2
0.133483998141489	0.104790059271899	-0.0185778059064404	-0.0110556851174408	-0.0654813942973146	-0.00445943357408874	0.0472440520966337	0.0704000712250785	0.0109532378403783	0.0256354035631968	3	vfcPrimary	S2
0.173746529458459	0.0913036622257418	-0.00646286617493418	-0.0038083364759226	-0.065639219136618	-0.0105863088290471	0.0493415636372351	0.0632810949293004	0.00615961439943485	0.0172664057873586	4	vfcPrimary	S2
0.239891854105754	0.0577771743596028	0.00495153828568168	0.00814388431923661	-0.0626940860095478	-0.0169444512640459	0.0489623427761735	0.0510556346721673	-0.00495975430973577	0.00576756020382843	5	vfcPrimary	S2
0.315540660318864	0.00957405236506541	0.00574386258719383	0.0187841098640474	-0.0573937128559624	-0.0222036723114422	0.0453426797798093	0.0357543256367342	-0.020835998061383	-0.00468502146407001	6	vfcPrimary	S2
0.380146284291665	-0.0357999632093375	-0.0100266376731933	0.0210417347177001	-0.0550416392023875	-0.0262728003434165	0.040431099392915	0.0216730618950074	-0.034389967546566	-0.00950711230918216	7	vfcPrimary	S2
0.421150480451434	-0.0559604128250382	-0.0350530745252506	0.0117453722031529	-0.0573332135400642	-0.029628001383204	0.0344438431462385	0.0106311406757844	-0.0384770497471338	-0.0109187427023773	8	vfcPrimary	S2
0.426844932603831	-0.0407688023769047	-0.0560548247474699	-0.00631663266649968	-0.0568860437577863	-0.0324815930855742	0.0235029849563107	-0.000580499066480726	-0.0338194204269877	-0.0144947252052835	9	vfcPrimary	S2
0.124890254625947	0.0193885320835135	-0.0551068114645187	-0.0498398054159554	-0.0691920457617086	-0.0510464598849212	-0.00150371751704775	-0.000861109637289135	-0.0244339062430501	-0.0912377986858302	10	vfcPrimary	S2
0.0740746094452645	0.0401993563786412	-0.0429395059659039	-0.0680422687276757	-0.0378533910430033	-0.0305553960698889	-0.0141246822228952	-0.0254826070367408	-0.0121619861696898	-0.0421366439492385	15	vfcPrimary	S2
-0.0331978910239152	0.0104186238042903	-0.0114713346804609	-0.0714760855322211	0.00760137628117905	0.0201525575085526	0.00663724915327918	0.00134569552649939	-0.012113407862071	0.0228119492646536	20	vfcPrimary	S2
-0.00736980373629727	-0.000155757024775851	0.000957537189812055	-0.00894770654800152	0.0398023915829687	0.0318439576397306	0.0200760513632744	0.0378976599634327	-0.000599449607849122	0.0398814411968317	25	vfcPrimary	S2
0.0118388736717579	0.000680630739846498	0.0289077820110535	0.0345565897114252	0.0359591618359799	0.0558659690931273	0.0236228033605601	0.0487015354109846	-0.00395934820244119	0.0649201891947149	30	vfcPrimary	S2
0.128222224842264	-0.000573098509809312	0.0569379553677339	0.082556282041106	0.073563080979027	0.0948703232785208	0.0914769962939676	0.0863061833577282	0.00705985096601302	0.124273720950904	35	vfcPrimary	S2
0.111178442273254	0.0884967997874504	0.121818105501608	0.137939349939153	0.161100652288424	0.137037513343996	0.162371645618536	0.145085387309905	0.0680504934261456	0.159495911994971	40	vfcPrimary	S2
0.139712741218754	0.15990371101868	0.192594345590175	0.14950815571087	0.180068664744884	0.160605091454811	0.1718116427374	0.147461905050472	0.113147663655378	0.110357035217013	45	vfcPrimary	S2
0.103841955144969	0.152606881098541	0.192768032316523	0.107871650010085	0.137512395091891	0.135387463779599	0.141676503286184	0.090835828806825	0.111347136359759	0.0470206488794608	50	vfcPrimary	S2
0.103699241188061	0.0938357941429855	0.108689930251635	0.0527012784648113	0.0673319088789527	0.0686994589095087	0.0560871090521649	0.0268279907066815	0.0435827826534116	0.026188563830361	55	vfcPrimary	S2
0.0756570585794363	0.074247807764266	0.0456603370263974	0.018387075350952	0.0205157130389413	0.0197756468986911	0.0018352653871094	0.0131797408090587	0.0137858598063447	0.0388886026028611	60	vfcPrimary	S2
0.0707555096132835	0.0317886665016582	0.0165588677272508	0.00738829318579158	0.0229312953861118	0.016565612932712	0.0164264300888851	0.00525646312407726	0.0185950587518466	0.0355483478240985	65	vfcPrimary	S2
0.0487679881437596	-0.00639055654060807	0.00761542565881093	-0.013234094116393	0.0216327310339438	0.0271588084978269	-0.00282576998514065	-0.0136924080580891	-0.00312326155245998	0.0237803207799799	70	vfcPrimary	S2
0.052058996146692	-0.00193763454784583	0.000891534236610791	-0.0161289793306421	0.00623781250944741	0.0287957197443918	-0.0256764255541322	-0.021198013710024	-0.0276868010625808	0.00325017601955687	75	vfcPrimary	S2
0.0243916432346944	0.022828809440301	-0.00387880450772206	-0.0258814975141291	0.0182673171529729	0.0411292264088541	-0.0299241249894642	-0.0327830202857655	0.00185843828558532	0.00369058685021963	80	vfcPrimary	S2
0.0207686253202014	0.0310391897944047	-0.0124644413850462	-0.0160288319014215	0.0102456473547657	0.054720337996313	-0.0164251016047335	-0.0107345189891435	0.0206983055129297	0.0401558212330958	85	vfcPrimary	S2
0.0030588835816037	0.0312579829575591	-0.012493339910684	0.0300648215812616	0.012807513819359	0.0540453589648698	0.00809241753499784	0.0427034019774436	-0.000501533612934185	0.0475208140160087	90	vfcPrimary	S2
0.0165958975360274	0.0206898899753956	0.00928003242825173	0.0454322918975852	0.00631648402177804	0.0299039188464133	0.0121214018844454	0.058742973018696	-0.00292747367382185	0.0137171494273323	95	vfcPrimary	S2
0.0107739105730806	0.00623402485629563	0.0170002356380144	0.0225163073920611	-0.0196680771007782	0.0140139490331717	-0.00445521763051999	0.0381869944557206	0.0203720169804862	-0.0204338904835744	100	vfcPrimary	S2
0.00502137717314897	0.00815741770627657	0.00720306630264219	0.00868527715440371	-0.000672626270689323	0.0178763851684901	-0.0174477639622037	0.0391690302722876	0.0241689558505293	-0.0209061860674483	105	vfcPrimary	S2
0.00592674289240158	0.00558420056362369	0.00274937724217376	0.00797365154513416	0.00725838401946731	0.0140758169755448	-0.0131006864825397	0.0338925726599322	0.0169638688909659	-0.0300098537827895	110	vfcPrimary	S2
0.0241341574144036	-0.0203106030776442	0.00791202059048422	0.0347295100113851	-0.0176826813957234	0.0162887897669286	-0.0213810946443495	0.0171430398063939	0.0227051890718513	-0.0306401443938775	115	vfcPrimary	S2
0.0326507793838272	-0.04013370128448	0.00755612795952605	0.0503962421651123	-0.0263355559743416	0.0268559260283846	-0.0208103790217083	0.00898785051311118	0.0271540633384175	0.00345247892110706	120	vfcPrimary	S2
0.0312902331091773	-0.0330433672378834	0.0169670663430716	0.0200409366594385	0.00962783447235583	0.0229327443993458	-0.023859373397568	0.00272879980749157	0.0171974508162204	-0.00614048024913734	125	vfcPrimary	S2
0.0112202812785378	0.012690809804013	0.0426623860916235	-0.015466285813549	0.0330627953465023	0.0109512453413281	-0.0380493808887461	0.0151085521411842	-0.0111222967905852	-0.0222879968833446	130	vfcPrimary	S2
0.00837839122890312	0.0383559475854185	0.0422950616196373	-0.0124980421500804	0.000685447647884071	-0.0173215872740929	-0.029678037765428	0.0089764106621886	-0.039100184426745	0.0148359639999849	135	vfcPrimary	S2
-0.00970527693990242	0.00248725926097751	0.0396889595094337	-0.00280077299794057	-0.0239374177726355	-0.0241473771384492	-0.0284140838665638	-0.0214388737332844	-0.0454434406702188	0.0285444686011188	140	vfcPrimary	S2
-0.00199750915255984	-0.0101315943661001	0.0355324532201095	-0.0240340005789381	-0.00403085302603468	0.0199379738509699	-0.0424856290327842	-0.046815146734685	-0.0245636380268327	0.0188789929909805	145	vfcPrimary	S2
-0.0167000528234026	0.0888708512646633	0.0171922302189045	-0.00470426403451384	-0.00759116928208793	-0.0458018598011816	-0.0147087438042467	-0.0010147888778244	-0.0311448058883737	0.00849814051581822	1	vfcPrimary	S3
-0.0162330854243434	0.10421767796034	0.0240073020411168	-0.00517572113157112	0.00799993597203964	-0.0410376783461379	-0.0212678527452929	-0.000792095530837824	-0.030771702920207	-0.011336144709487	2	vfcPrimary	S3
-0.00348817717097345	0.106471046149166	0.0209023711089867	-0.00450162535671315	0.0123327030069182	-0.0469858018534615	-0.0199841653406533	0.000561204433527075	-0.0362606027097124	-0.0171221277704528	3	vfcPrimary	S3
0.0150013490825166	0.0941772920833512	0.0132514046343307	-0.00408993022457402	0.0127602947202582	-0.0543700497629145	-0.0166639464155665	-4.74990994600508e-05	-0.0460325166075814	-0.0199290533139671	4	vfcPrimary	S3
0.0305359395548114	0.0545411363792519	0.00399140876072669	-0.00789603368602928	0.00904655000437141	-0.053596746872148	-0.0128682370119066	-0.00720432374932607	-0.057163899439322	-0.0207571139496835	5	vfcPrimary	S3
0.0343200319039842	0.000559381161775213	0.0030244658669797	-0.0182478768274213	0.00410339218318954	-0.0387817533453233	-0.0106566653399677	-0.0190048083986299	-0.0582522844909837	-0.0214920659266553	6	vfcPrimary	S3
0.0280982620373611	-0.0259446622299409	0.0108801894354434	-0.0258302148738081	0.0023647972642369	-0.0195568126904907	-0.0123095829482647	-0.0234595682710003	-0.0416371491123834	-0.0238756555613314	7	vfcPrimary	S3
0.0188215041734227	-0.0167054839063302	0.0144988027947923	-0.0250049535007118	0.000807424467731113	-0.0144782433893379	-0.016392008566225	-0.0157074049435937	-0.0247175881064308	-0.02697845361795	8	vfcPrimary	S3
0.0101808060631663	0.002014502482727	0.0121995638014279	-0.0191491542193261	-0.00390754674805925	-0.0227469133761201	-0.0210535220652064	-0.0031113465777166	-0.0169789159637797	-0.030072951741576	9	vfcPrimary	S3
0.0166560567520614	0.0249564935575253	0.022232539839493	-0.0258912376352451	-0.016839302457806	-0.0426044143565229	-0.0365781265008494	0.00499085602697143	-0.0293697252009728	-0.044069696477473	10	vfcPrimary	S3
-0.0252466065273814	0.033561451314239	0.0161282796021696	-0.000583737274469632	-0.0201063067784215	-0.0172508631944997	-0.0273834207358241	0.0143350490441902	-0.0206547537064674	-0.0294515150627816	15	vfcPrimary	S3
-0.0695967959923861	0.0158445557340634	0.0221842304231622	-0.00275082206161797	-0.00692962803467585	0.0198173140404137	0.0109475047066991	-0.0141854130921295	-0.0212181505808101	0.00111530192045273	20	vfcPrimary	S3
-0.026535949067026	0.0204259625658487	0.0288409384789291	-0.00630364652393073	0.020739123860873	0.0366206266224409	0.0507491676061854	-0.00947314072853128	0.00895173158408748	0.0452205649554925	25	vfcPrimary	S3
0.00269761723202546	0.0576934381129452	0.0751250652184017	0.0507841521010905	0.0540243804364386	0.0334913904489446	0.0386884445307975	0.0376665295878921	0.0494860485880546	0.0643356976481825	30	vfcPrimary	S3
0.0219794451511362	0.0683271901085495	0.0902195200426562	0.0478168349956913	0.0431628722025943	0.0517498026211067	0.0473288276899119	0.0431699876469242	0.0546393811171061	0.0986487385739594	35	vfcPrimary	S3
0.0583645334413285	0.0693645552217201	0.0834379521241649	0.07844961990169	0.0558568235759055	0.109029244942803	0.0899752932261874	0.0802487660071543	0.0970376916189956	0.13896208552561	40	vfcPrimary	S3
0.108788481800057	0.155714704009456	0.136477555288207	0.170286401793466	0.126314898371059	0.174174028372538	0.178097291461951	0.165675589895692	0.178154152204696	0.150313309184619	45	vfcPrimary	S3
0.197403840171164	0.274303964086519	0.229019262321778	0.257809209607889	0.214597281821474	0.244878833418052	0.246802908112097	0.233772764785237	0.260835916553267	0.160134240955733	50	vfcPrimary	S3
0.291345819924448	0.314093738751643	0.299751911246238	0.309651569493933	0.245596971216551	0.238224380325481	0.232165154412622	0.246399734877034	0.265288568202901	0.144440342179545	55	vfcPrimary	S3
0.298787015457003	0.249880928692213	0.265637465967387	0.27012450615429	0.202138098683469	0.160258090858322	0.157107679081823	0.179176425893363	0.167521287982079	0.121530755368188	60	vfcPrimary	S3
0.210330470120843	0.134804139967269	0.089636103459438	0.125637948436819	0.0922391998565997	0.0693561516537402	0.0885588553081659	0.08024227165272	0.07314916711629	0.0790174427072431	65	vfcPrimary	S3
0.0621134198343612	0.0514800813699239	0.0101735397818713	0.0530192533955664	0.0415357407002968	0.0227779353456446	0.0564801408851033	0.0363134929324504	0.0511244092487847	0.047671636171478	70	vfcPrimary	S3
-0.00431247114229727	0.0285656294711868	0.0169856344758814	0.0650294407061011	0.0233381365811622	0.00712772490642895	0.045824388732824	0.00518743945369489	0.0609118612703565	0.025732011643635	75	vfcPrimary	S3
0.018274655250595	0.0348979330162322	0.0278209251791102	0.0558803245637408	0.0188607738512642	0.00736091903732048	0.0298968140332357	-0.0135424791494264	0.0509411781892072	0.0223763602882821	80	vfcPrimary	S3
0.0396445731030108	0.0204636232014909	0.0368023378289719	0.0642294100553051	0.0227282289640812	0.0374399892385739	0.00590996468526905	0.0274829552738947	0.0159173904349744	0.0268479780011451	85	vfcPrimary	S3
0.038322773272294	0.0438996364606793	0.0435880004229836	0.0825168968349709	0.00873740164364413	0.0493714222840318	0.00814400300612985	0.0633926741223778	0.00386392246106937	0.0196505852749002	90	vfcPrimary	S3
0.0544366102878559	0.0970765487564701	0.0454930936707198	0.0605572635996483	-0.00414836619211869	0.0346638729249817	0.0539462525397689	0.0481875998503663	0.0199642889793246	0.0118622166726685	95	vfcPrimary	S3
0.0911723234069901	0.103763561190726	0.0646459858795435	0.0418951631188908	0.0191311430811023	0.0566966428697824	0.0838533907233475	0.0330134383624984	0.0265313669479036	0.0363751796536707	100	vfcPrimary	S3
0.0993277173958511	0.0650781458951776	0.0591775999170351	0.0378516074118999	0.0238407478796173	0.0503845036228302	0.0565005126441245	0.0467908761757053	0.0292512355077269	0.0249890692468708	105	vfcPrimary	S3
0.0630259739940852	0.0333308766117422	0.0228125440759198	0.0294679016296627	-0.00688175045417875	0.0347332261233057	0.0261025576421771	0.0286586034830243	0.0192585125276416	0.0303923698797195	110	vfcPrimary	S3
0.0286198125627129	0.00786595334139156	0.0287406206640934	0.0236510563971387	-0.00638873914228445	0.03730166317532	0.00855465521807822	-0.0175236782197336	-0.0116064588134446	0.0379428003094079	115	vfcPrimary	S3
0.0244404214036424	0.0200488065366828	0.0682404481335054	0.0292967074668669	0.0142450380794719	0.0103166878808266	-0.0107852758822936	-0.0315012258666916	-0.0132703254193812	0.00380762098928006	120	vfcPrimary	S3
0.0256016687199838	0.0109679615955235	0.0657689631999118	0.027326540367807	0.0343745897826428	-0.00659265069302263	-0.000845073863273027	-0.00644675917679483	0.00399766477646167	-0.00993075995500315	125	vfcPrimary	S3
0.0297312908154179	-0.0158224533651264	0.0146039977061023	0.027756451348734	0.0264835421160816	0.0230904911042156	0.0339805278922596	0.00998389701108899	0.00607358651423979	0.0109345198072046	130	vfcPrimary	S3
0.0333398348572816	-0.0134672013619717	-0.00824929293884806	0.0462416014058612	0.00345716463056592	0.0315257483433322	0.0339338158781697	0.0308765928199626	-0.0120518790804857	0.0247564120176096	135	vfcPrimary	S3
0.0247718009854473	0.00962841926596	6.13181987876513e-06	0.0368639056568924	0.0239221309194883	-0.00965314857166455	0.0312945805591667	0.0508212490340383	-0.00940569239195765	0.00795805498325209	140	vfcPrimary	S3
0.00229944510489649	0.0173051789641846	0.0118564082256852	0.0106262970410921	0.0392054355331542	-0.0207445398057007	0.0464624520297236	0.0328539236249098	-0.000581524236392785	0.016163629812247	145	vfcPrimary	S3
0.000933907352686125	-0.0230710684670914	0.0219975090008976	0.00826059450329611	0.0328724513286399	0.0644742476714217	-0.0209884105782378	0.00477866378523341	0.00214010373692474	0.0121565860416435	1	vfcPrimary	S4
0.000441403367859916	-0.0207046255164064	0.0176297693826235	0.0133312791431115	0.0572528934674108	0.0724368665077783	-0.0252248572953636	0.00729225457577844	0.00259877409595517	0.0242795967241642	2	vfcPrimary	S4
0.00486630860741539	-0.0272480065141459	0.0193043387413872	0.0147764047500566	0.0683370347422681	0.072514201530853	-0.0214435179804025	-0.000993499454996156	0.00530587494969259	0.0307988903174156	3	vfcPrimary	S4
0.0116562684673211	-0.0354555191112548	0.0213630565270189	0.0152933625137551	0.0770984309630888	0.0640459133520701	-0.014123555403836	-0.00972332858831276	0.0101377796652852	0.0353139609676704	4	vfcPrimary	S4
0.0141936447100319	-0.0363499077736838	0.0201957839011335	0.0148772687519312	0.0774815520260562	0.0397656981480399	-0.00479661250961546	-0.00922177696875846	0.0145563881520463	0.0342110562842974	5	vfcPrimary	S4
0.0068930072519787	-0.0225972542399911	0.0158717818633995	0.012347898566452	0.0642315186762255	0.00973632770625938	0.00364603709118661	0.00803001899259526	0.0117109107901119	0.0258290918309449	6	vfcPrimary	S4
-0.00609157222708655	-0.00291174594694586	0.0129616221338126	0.00456443205780659	0.044573400609079	-0.000489166290007923	0.00663345880787168	0.0320610865675879	-0.00256821521276	0.0148706508275756	7	vfcPrimary	S4
-0.0174163150530719	0.00520301000616011	0.0100724165088364	-0.00434923304267527	0.0285066397813588	0.00702069404183812	0.00328967632753573	0.0406702636384645	-0.0210401836221608	0.00748825864207531	8	vfcPrimary	S4
-0.0227594059369824	-0.000504759903011391	0.00270068922029614	-0.00965543787539123	0.0187869221986965	0.0156731242068189	-0.00456009760306003	0.034690231340696	-0.0323898858191354	0.0053843607621066	9	vfcPrimary	S4
-0.020285131272895	0.016238336782967	0.0109393183559577	0.00475035859933343	0.0594029675215264	0.0403103858362459	-0.00375683482543772	0.00743967942182056	-0.0178058211891359	0.0250109717123726	10	vfcPrimary	S4
-0.00321897477664717	0.00173237500341327	-0.0207705148959152	0.00090954635152741	0.0432745390819859	0.000246812329917633	0.00217923373272356	-0.0173781458771639	-0.039152874070185	0.0157917593275325	15	vfcPrimary	S4
0.0030755943754008	0.0392807557249612	0.0085774256489222	0.0269166220730185	0.0311984970180741	-0.0250594781028806	0.00253359976333679	-0.0217756869484426	0.00137673354853008	0.018122914279249	20	vfcPrimary	S4
-0.0187413625926221	0.0518596959042678	0.0349065782472032	0.0122224223070537	0.0142274901491615	0.027234460413547	0.00904684546959296	0.00903210526786316	0.0302774043671704	0.00260320022175463	25	vfcPrimary	S4
0.00934689762987316	0.0204717402592895	0.0364189736089588	-8.13405537861617e-05	-0.0016458629608724	0.0561098320667971	0.0161899200974269	0.00538982122003385	-0.0245449869007658	-0.00357533854427256	30	vfcPrimary	S4
-8.91827237247034e-05	-0.0201842533500228	0.0239433057964995	0.0169722219860243	0.00932667839724145	0.0227122818180804	0.0178554505786971	0.0150529768057983	-0.0336514736953405	0.0247198986189031	35	vfcPrimary	S4
0.015536024590701	0.0207415197581304	0.0106131839934723	0.0193376816176224	0.0286076700367767	-0.00433344429803135	0.0416861054530372	0.0444618551078106	0.0109965117471101	0.0589692290408206	40	vfcPrimary	S4
0.0317438516373442	0.0814463718106586	0.0381015041328215	0.057254130622269	0.0483171427999214	0.0460213534528051	0.102086114435204	0.0850526811141108	0.0855064765796192	0.0847534882831169	45	vfcPrimary	S4
0.0969696772982649	0.148001612467554	0.127527758872368	0.115476337629558	0.130339258390999	0.168963252773156	0.188060296532017	0.16020347925427	0.170323397005443	0.0943752939124916	50	vfcPrimary	S4
0.212655937371507	0.248593804094687	0.22655382141361	0.1963799135746	0.204982906552521	0.254932808647651	0.228302843589401	0.208580626392223	0.178709421146708	0.120300311907418	55	vfcPrimary	S4
0.26348134193388	0.268084668696953	0.250010770490212	0.247432177753763	0.213279665930754	0.270129839572964	0.22456238832189	0.175415241900122	0.150644389219294	0.156926863794453	60	vfcPrimary	S4
0.229295877981871	0.22301807057811	0.205944920630297	0.202558660719703	0.190041949363399	0.21485880914356	0.163362486420242	0.0733198257739696	0.116011949626782	0.159591597930928	65	vfcPrimary	S4
0.150809627583217	0.143413962200824	0.153691837672767	0.0966890089072127	0.117304980928803	0.0949607087829948	0.063085109894045	0.0122691208295038	0.0728553106573708	0.122264792009365	70	vfcPrimary	S4
0.0871547923303153	0.089882209250241	0.0655737099871901	0.0443219533943654	0.0425331643059546	0.0209011104465502	0.0263342880827419	0.013509045498875	0.064792563620653	0.0565554041171169	75	vfcPrimary	S4
0.0636128129227403	0.080511372203881	0.027928555757663	0.0480205631083328	0.0426018029262854	0.0254898899650752	0.0243168261109616	0.0281019537790495	0.0569683032070994	0.0250030248347342	80	vfcPrimary	S4
0.0315680850142586	0.0705090851189527	0.0481025386334575	0.0469742797113508	0.0367363470210329	0.0444471183187699	0.0282631634711821	0.0614453387757861	0.0319216793721108	0.0252473608867125	85	vfcPrimary	S4
0.0348839719010446	0.0305479472997373	0.0476602579089117	0.0584960623414871	0.00786570963585001	0.0321744679176746	0.0323020239680368	0.0534215671758311	0.0207004075717701	0.0233990013756031	90	vfcPrimary	S4
0.0268710822228597	-0.000281786348995391	0.0176981168965599	0.0379117229716913	0.0218697363154882	-0.0106343539620064	0.0291002429015518	0.022280533360564	0.00680008701233044	0.0195664114044846	95	vfcPrimary	S4
-0.00375717098995519	0.0166594367827793	0.0299638621749114	0.0304632656915563	0.0269225146565835	-0.0228173023551783	0.0130540133568492	0.00512823856118367	-0.0165967075291291	0.0142119219532368	100	vfcPrimary	S4
0.00807448762008843	0.0482260566645798	0.0511339788786048	0.0727396670362998	-0.00775900936831468	0.00752183516038079	0.0197904231019885	0.0192489178102017	-0.0145367077812388	0.0213656963499657	105	vfcPrimary	S4
0.0186244813921486	0.0660104122533522	0.0256861879140402	0.0655376415819183	-0.0275615125101658	0.0148185056187268	0.0312687240299515	0.0456660344527882	0.0303219180088022	0.0254175081002351	110	vfcPrimary	S4
0.00632817908556579	0.0790467475649458	0.0238147716930948	0.0541779275891205	-0.0247644722516481	0.00102270210826325	0.0306953085252304	0.018658543823792	0.0205073041344858	0.0275807104846788	115	vfcPrimary	S4
0.0140849404570439	0.0502892634254999	0.0292990617478705	0.0576222138331823	-0.0204119876582757	-0.0161374617631708	0.0170975549955793	-0.0237637614319036	0.0144219372279851	0.0223250550443107	120	vfcPrimary	S4
0.0193372575999275	0.0122412769432348	0.0263337552579353	0.049230682799463	-0.0194657558968979	-0.00109754619031288	-0.0279175959023991	-0.0190844574298394	0.0035986738588648	0.0199013139011503	125	vfcPrimary	S4
0.0134128050697693	0.0221487823087996	0.00381344000965037	0.0267957888989471	-0.00102182511305839	0.029938877278135	-0.0438830677686283	-0.000888473844135896	-0.0257620539921906	0.0343911002517354	130	vfcPrimary	S4
0.0236462156602911	0.0187750721751322	-0.00582842443652724	0.0040399819059192	0.00593334425426642	0.0328599922752147	-0.00230326598377319	0.0148138388054376	-0.00107036848489376	0.0517980284942008	135	vfcPrimary	S4
0.0345459234682999	-0.002494784706135	-0.00351025231782345	-0.000728764149895185	-0.00970631233774109	0.0361455043867575	0.0317640339250733	0.0187845956155038	0.00627643332978696	0.0465829129464042	140	vfcPrimary	S4
0.0411691618009316	0.00641459719431707	-0.0149272103501415	-0.015035329287444	-0.00659972407049418	0.00146252504587637	0.0358049318616988	-0.00287953665746534	-0.00561765175434197	0.017241086446102	145	vfcPrimary	S4
0.000712603314114716	0.0187201708872975	0.0394047960047413	0.0409601180428431	0.0336940868618375	0.0338017874555303	0.00702554669387646	-0.0325229200298489	0.0137485987858768	0.077502335693756	1	vfcPrimary	S5
-0.0124901022750733	0.0217598957998187	0.0356614684060967	0.0336498251193499	0.0438645576630912	0.0320710441350929	0.0185602807533193	-0.0454880766731415	0.00157854656508639	0.0829788429895101	2	vfcPrimary	S5
-0.0170611503119192	0.0219151522730756	0.0432289590152405	0.0344394136412053	0.0415993634486057	0.0278465353470961	0.016474339895846	-0.0417462737630743	-0.0060373697832166	0.0864918823781846	3	vfcPrimary	S5
-0.0165996778413595	0.0152292064917131	0.0553755477764466	0.0379339581889963	0.0382063946445523	0.0248178373930066	0.0107596739126607	-0.0271197544514344	-0.0130788235623937	0.0921571099817677	4	vfcPrimary	S5
-0.00874648889868073	-0.00235637836028568	0.065983065372604	0.0426184740074211	0.0392948708482125	0.0275272865512842	0.0059809491568797	-0.00117424667496829	-0.0139347952654223	0.0984958573734071	5	vfcPrimary	S5
0.00464886788846166	-0.0237736103229811	0.0698870989979183	0.0488263492325015	0.0468886102386242	0.0377486367505607	0.00641038506449398	0.0275809781224843	0.00101658062901211	0.0954804129391368	6	vfcPrimary	S5
0.0159664763060146	-0.0366895020132026	0.0678873749780793	0.0542181473281853	0.0524704509722767	0.0469244569183062	0.00953797139850502	0.0437069747394602	0.0286934318321309	0.073885319917718	7	vfcPrimary	S5
0.0214872887855002	-0.0360431846654814	0.0644405117013762	0.0525538347212739	0.0481805365546633	0.0451022755664507	0.006651702410275	0.0410192035816467	0.0531820607655301	0.0484240491505465	8	vfcPrimary	S5
0.0257571364609185	-0.0239976463134161	0.0607315198788701	0.0413758387283471	0.038697192214076	0.034645439705644	-0.0052813636041873	0.029375426819186	0.064456430773875	0.0312846976109531	9	vfcPrimary	S5
0.014230039438773	-0.0242514055199795	0.0598952140817978	0.0162750267247337	0.0240256497119676	0.0132950925414273	-0.0278207883788192	0.0468747404546876	0.0172371811666709	0.0590855700138902	10	vfcPrimary	S5
0.0234018625383439	-0.0152265117628236	0.0718718630737589	-0.00356203282189362	-0.00715763814241526	0.0055686121339224	-0.0285666883972568	0.0253148865292845	0.0174938955694913	0.0502044205825112	15	vfcPrimary	S5
0.0292389302741882	-0.0132016094509439	0.0751608963382561	-0.0112853207533513	-0.042062575667642	-0.0133751053451152	-0.00324554206873804	-0.00259401275116635	2.84833422356098e-05	0.0424728767303396	20	vfcPrimary	S5
0.0416729334530553	-0.0134478724042944	0.0561191188418437	-0.0128094426079094	-0.0160081332036044	-0.039122304627537	0.0143760325356779	-0.000819673245733685	-0.0133537114031524	0.0389962160207497	25	vfcPrimary	S5
0.070943778416336	0.00217798358108502	0.0253423859418797	-0.00042966656966898	0.0146818342814876	-0.0279369135642919	0.0085977776837746	0.0353124339366033	-0.0062752977961245	0.0631896953600543	30	vfcPrimary	S5
0.0725282421879957	0.0118373397277088	0.0281897389305339	0.0348571087031264	0.0392916942726271	0.0477353627808182	0.0643269723078672	0.108582924749814	0.0529950679302418	0.107069429237901	35	vfcPrimary	S5
0.0837475119437048	0.0488288498054005	0.065277889590165	0.048784060798933	0.0521142215961397	0.088246769467896	0.103201416673795	0.145373374243003	0.137574572451584	0.0806033866269174	40	vfcPrimary	S5
0.0721567320972418	0.0596322086241697	0.0745958635442382	0.0541707111261025	0.0523731711692048	0.0806222702177819	0.113047076057791	0.147907129237088	0.154218533792	0.039851161580352	45	vfcPrimary	S5
0.0938598440502873	0.063417413524612	0.0797128697366762	0.0688086690801206	0.0881411473296655	0.0913637031753773	0.104571466570115	0.101522002973778	0.128043627353955	0.0598993980820397	50	vfcPrimary	S5
0.109303738428922	0.0655260712775537	0.0919157886814585	0.0704021141295504	0.126413467829522	0.0864055573873818	0.0786181890485518	0.0318437734253249	0.0949204094170336	0.052669817611231	55	vfcPrimary	S5
0.0747122114280486	0.066774061871222	0.0944924189260656	0.0843660949018979	0.113484058272782	0.0605754860280609	0.0610518311756597	0.0218226210640663	0.0631802673618552	0.061888698548796	60	vfcPrimary	S5
0.0622613470336316	0.058756921049806	0.0741764370652179	0.0767687330027852	0.08586111502036	0.0280244511176701	0.0578403502800186	0.0233242085791406	0.0324244702190367	0.0698275730411706	65	vfcPrimary	S5
0.0455707386255377	0.0426281726940496	0.0346542802191804	0.0638735121236526	0.0640624341344244	0.00348233867946149	0.0726581299211767	0.0194895213265872	0.0130272608389827	0.037804225051712	70	vfcPrimary	S5
0.0468567039382728	0.0290139366575395	0.0280212541309657	0.0548667890921494	0.0221579409403082	-0.00765110187677393	0.0415997703872181	0.0151187334587072	0.00599155009598392	0.0275917778956439	75	vfcPrimary	S5
0.0507899647795508	0.00818025241902112	0.0429345921060328	0.0611579618965792	0.00347124881121514	-0.0111340842585759	-0.00690643148397415	0.0129600736714917	-0.0027265468135705	0.021323370275046	80	vfcPrimary	S5
0.0341670974309072	0.0130270899535653	0.0530427259851214	0.0505027923541893	0.0358797316021809	-0.0169815625713958	-0.00489038030680503	-0.0136760345614915	-0.00540514260543038	0.0233459247101928	85	vfcPrimary	S5
0.022579182284621	0.0232436623265895	0.0548546096070095	0.0334443507305339	0.0413123986621409	-0.0044273422260301	0.0335030994619972	-0.0306528784188848	-0.0112728688168287	0.0201630515764473	90	vfcPrimary	S5
0.0187814732612314	-0.0178028174252838	0.0439522342957776	0.0317449943596208	-0.00271705486564856	0.0139215021540714	0.0355266207263556	-0.00768061370870174	-0.00885731917972354	-0.00463876437383305	95	vfcPrimary	S5
0.0232384545477453	-0.0434997703782391	0.0185375658055223	0.0403136493974203	-0.0147801830098986	0.0223273927629516	0.0233454430353478	0.0130298245590438	-0.0151949267437804	-0.0275605897826609	100	vfcPrimary	S5
0.00305683234146486	-0.0109541892846684	-0.00438374021676498	0.0556452657272107	0.0198960241736932	0.0239825746640376	0.0252333610642073	0.0124331085891631	-0.0311761727492248	-0.0335609474895843	105	vfcPrimary	S5
0.000263833026709695	-0.00223180486793021	-0.0134291500867104	0.0435098149671047	0.0438977691141064	0.0150248156444882	0.0190367229897196	0.00682555714559709	-0.0210291803014008	-0.0179614539628418	110	vfcPrimary	S5
0.0315376215854454	-0.0192680630906635	-0.0437903293927233	0.0264573190804178	0.0102598919709259	-0.00746305456793068	0.000674563776953369	-0.00586189920204276	-0.00479983108140117	0.0104190986426583	115	vfcPrimary	S5
0.0204560871989322	-0.0409652242733999	-0.0621528554320698	0.0253266439269715	-0.00896320727432096	-0.0180654796205756	0.0122107182204437	-0.012636260314537	0.0168128384115876	0.00907589491069307	120	vfcPrimary	S5
0.00697967466323854	-0.0364369141417036	-0.0364719849278201	0.00947714688870975	0.0192895931698014	0.0148572545057057	0.0166348026403683	-0.0104496170067069	0.0251818999227529	-0.0302167182001356	125	vfcPrimary	S5
0.0430658723898369	-0.0170452457185812	-0.0264542425270036	-0.00312586137816165	0.0497131069380911	0.00749387267076165	0.00408997280016782	-0.0138901798793987	0.0123965219358638	-0.0376092407522933	130	vfcPrimary	S5
0.0579425980514601	-0.036354531929792	-0.0115554252097323	0.0012229832396664	0.0433247093829474	-0.0250213369402755	0.0157399846741369	0.0225370477389484	-0.0157653401929602	0.0106925967333018	135	vfcPrimary	S5
0.0330578829469508	-0.0534449169000085	0.0142965553591572	0.00345232049637135	0.0263418983302869	-0.0105117309144459	0.0192676581199051	0.0364436569813779	-0.0129921126241014	0.0481050774584823	140	vfcPrimary	S5
0.00557779173433514	-0.0315798757915184	0.00293312668819492	0.0179687573097445	0.00113322594386667	0.0196117339585311	0.0260729027143443	0.00387718405151051	-0.00369200760938329	0.0279928176457061	145	vfcPrimary	S5
0.00830254323675471	0.00632664386646479	0.00139134053452932	-0.0702953421572449	-0.0357900532259308	0.0043618522217741	-0.0435167069344294	-0.0645835701007865	-0.0154085939009126	0.0990066285615789	1	vfcPrimary	S6
-0.016554605507461	0.00518958423230681	-0.00944660115544598	-0.0574211795111888	-0.0200753526904683	0.00868873774201329	-0.0408334152256069	-0.0546521016231868	-0.00664607800263116	0.0806739727153933	2	vfcPrimary	S6
-0.00913807616170121	0.00589896897479043	0.00345072930643256	-0.0736728911974	-0.0233910047062419	0.00310172954285248	-0.0428235154586442	-0.057047445314583	-0.00608522888361184	0.0852702001277957	3	vfcPrimary	S6
0.00677965340663584	0.00658356802112228	0.0243741119189	-0.098045648216716	-0.0344394200949576	-0.00612110244015784	-0.0461177279466915	-0.0622391287749488	-0.0065928012065758	0.0995526670287538	4	vfcPrimary	S6
0.0175618664387822	0.0057756312449102	0.0438525933149911	-0.114262859911549	-0.0474843277943279	-0.0139114575726229	-0.0484129505437917	-0.0638858962606176	-0.00367620238612537	0.117842124735458	5	vfcPrimary	S6
0.010516347859453	0.00297809423094049	0.0544289055257364	-0.106616206744092	-0.0530675292352539	-0.0141093199692923	-0.0484299707875422	-0.0555170213606901	0.00799794239206476	0.133923729284021	6	vfcPrimary	S6
-0.0135711114462306	0.000631669198510525	0.0532707290808395	-0.0638027637835432	-0.0437452996828624	-0.00445745225316003	-0.0445500079443759	-0.0292505718871808	0.0308272067247718	0.132401511968406	7	vfcPrimary	S6
-0.0347227863635145	0.000921213010962927	0.0438023139873811	0.00162188995919781	-0.02467265809669	0.0100740907182869	-0.0333719176613825	0.0116679318557281	0.0526536415145953	0.103596069509207	8	vfcPrimary	S6
-0.0341972223315863	0.00246750045287704	0.0358660129158527	0.0500933119485893	-0.00793697590491517	0.0216454058221828	-0.0163119041002025	0.0395631093647147	0.0583260068855603	0.0716360359365822	9	vfcPrimary	S6
-0.0280972227453811	0.00322916336201636	0.0609279529413955	-0.00240802453414998	-0.0114302418302039	0.0414108847927997	-0.0100211232156887	-0.0183804929662243	0.0397501650288929	0.0109418364164798	10	vfcPrimary	S6
-0.0363790774648954	0.0149998237635455	0.0739301832070961	-0.0108924979154361	-0.00381503945622727	0.0473123997756113	0.0244620454906195	-0.058306021464039	0.00764893474780505	-0.0147243110148076	15	vfcPrimary	S6
0.00660803460552112	0.043808713855757	0.0552520712167745	-0.0232530792443318	0.0346165002417043	0.050811675217158	0.0351342947283577	-0.0522848077446729	-0.0315928344248339	-0.0133462452554045	20	vfcPrimary	S6
0.047360717697644	0.0474644089414761	-0.00146148238059569	0.0320943118578709	0.066684309629765	0.0289213006278942	0.00989741554083662	0.0219414936806087	-0.023960752204667	0.0486660154161338	25	vfcPrimary	S6
0.0451215595639913	0.0204028960900888	-0.00572730318043641	0.0828920220855697	0.0418610304614479	0.010519068454507	0.0156168247748419	0.0631595138408967	0.00774691794367372	0.104087351460435	30	vfcPrimary	S6
0.0516536321469737	0.0372856073203133	0.0361756684014098	0.0732102621421668	0.0317274622993021	0.0283050476102058	0.0453834888358996	0.0541180706922735	0.0833376109071185	0.09581642480512	35	vfcPrimary	S6
0.101588556343977	0.104978098986511	0.0683548591760266	0.0864970494108647	0.115897112981019	0.103985878934918	0.0959935100914008	0.0925818873802358	0.140268437393584	0.102047058611452	40	vfcPrimary	S6
0.179112730980519	0.165241541645451	0.0411684507198985	0.130485632132625	0.20404091392445	0.160524521842793	0.170308842959315	0.148241867310848	0.193927864977823	0.10628715987646	45	vfcPrimary	S6
0.241720099897894	0.230490695416889	0.074797133380582	0.183987258668231	0.245137045902783	0.166301205867606	0.208038425476025	0.176411437132991	0.17232152722124	0.0973044140334798	50	vfcPrimary	S6
0.249265300988214	0.236156846807728	0.112674067051454	0.182599905164073	0.226862769957131	0.181368555079759	0.198923355400357	0.163493602786104	0.136303891501615	0.0818610741457569	55	vfcPrimary	S6
0.218828342361758	0.198407286165059	0.108958713238337	0.190975160867072	0.202854887824149	0.142396206071188	0.144088369336215	0.120349223417534	0.112200338959736	0.0668108881154771	60	vfcPrimary	S6
0.193961552853263	0.175224337129094	0.0857102927442089	0.182023719553077	0.140826515338367	0.062369754528373	0.038391930053622	0.08683675857295	0.0647542175583681	0.074479715819722	65	vfcPrimary	S6
0.123901167162837	0.0863733213592329	0.0448956008663514	0.121865597853592	0.0494271397245799	0.0293485808573678	-0.00764847284193645	0.074368838384023	0.0175526343814115	0.0652437817517788	70	vfcPrimary	S6
0.0401119241705546	0.0036184711709626	0.0448029035590003	0.0620116709370894	0.088779191479504	0.0260191920804099	-0.00172131015788375	0.0272918431718511	-0.021143821498328	0.0340905158115169	75	vfcPrimary	S6
0.038519761226119	0.0128430227872101	0.01503628835891	0.0360427905872613	0.0802719766252028	-0.00419200048506588	0.0293963560133432	-0.00798079003848196	-0.0183718350205102	0.0550114332214075	80	vfcPrimary	S6
0.0155034326590649	0.00984448110397237	0.0158416279007688	0.0274454275243598	-0.0130221536445182	-0.0148056096042532	0.0453691695268318	0.0664555869198765	0.0245450118011322	0.0491504069752422	85	vfcPrimary	S6
0.00643909792827177	-0.008127271544952	0.00635362032628734	0.0327243009437906	-0.00368723246052787	0.00294752165775363	0.0253532579343971	0.0704281375147167	0.0287637192502734	0.0388064800049275	90	vfcPrimary	S6
0.0262230061525438	0.00123471015194869	-0.0241598548361945	0.0236922472457108	0.0608013491732628	0.0216285642639116	0.0320586686602962	0.0141334743505323	0.0293237453579686	0.0341893648816317	95	vfcPrimary	S6
0.0199659519518815	0.00217685038622266	-0.0336857376537757	-0.00720714495085746	0.0476325587463261	0.0446365130059533	0.0718358794855864	-0.0374485121481799	0.0171711686140895	0.0192216463482842	100	vfcPrimary	S6
0.0249245097143837	0.0200918534449722	-0.016109801518055	0.0164171686744719	0.0209097838713359	0.0577482722135033	0.0706204437761267	-0.0240224217174745	-0.00185503921167147	0.0534204449855146	105	vfcPrimary	S6
0.0357292946827132	0.0346483843812314	0.0116654442280352	0.0519037618686866	0.0111619962548024	0.0393168410296613	0.0446067349627559	0.0271547980096087	-0.0058015111631496	0.0694714960500342	110	vfcPrimary	S6
0.0247674979538746	0.0354528356036165	0.0112814799971308	0.0549881065621361	-0.0265159400195478	0.0297178336966433	0.00895084958610612	0.0244301254212156	0.0160568009291576	0.0439141919920264	115	vfcPrimary	S6
0.000486622362941978	0.0397591862712513	-0.00535728733338212	0.0378586124062075	-0.0188449110640185	0.029294416826321	-0.0159126376725877	0.0123636472624065	0.00557965343772177	0.0173101293332257	120	vfcPrimary	S6
0.000713358319077487	0.0412640343511708	-0.0100149919729446	0.00996607905352511	0.0344033888752708	0.00428095000639918	-0.0316317069698224	-0.0123200379213026	-0.0176330913950777	0.0130335947130181	125	vfcPrimary	S6
0.00203306424005344	-0.000232344885692769	-0.00906189179049321	0.0086656672183664	0.0268352127197265	-0.0192772666646711	-0.0448738838325866	-0.0357382613380071	-0.0100746799685455	0.0149607327640022	130	vfcPrimary	S6
0.015379521345113	-0.00478222847937753	-0.0293140622689273	0.0088053496347682	-0.00950403119037174	-0.011827557022766	-0.043799633481856	-0.0641786368173445	-0.0147216902518548	0.0376288861106074	135	vfcPrimary	S6
0.0734989363647129	-0.0146877720067655	-0.0618730204363867	0.01380549485251	-0.019445439553917	0.0170041165759799	-0.0363243112156548	-0.0602849211418479	-0.0199741247773431	0.0479228415717117	140	vfcPrimary	S6
0.0662275051516405	-0.0549603622678133	-0.0501792515370263	0.0186676835668686	0.0084406217167089	0.0156498700056535	0.000789524285733698	-0.0169752184323625	0.0110180272648659	0.0131413085204519	145	vfcPrimary	S6
0.0333824812570727	0.0693941971889201	-0.0215775796914661	-0.00444148555575691	0.0262188438198441	-0.00488981828005555	-0.0277947232540295	0.0130840586538373	-0.0254486687041107	0.104845011692504	1	vfcPrimary	S7
0.0269773145826848	0.104447916142146	-0.00788302509059226	-0.0100470966000229	0.0224843134214672	0.0130805328810228	-0.032687253918804	0.00717900927604679	-0.0150608440114368	0.0802828620904725	2	vfcPrimary	S7
0.032348023923871	0.111797138096588	-0.00576390903681306	-0.0110543656316797	0.0173377085056264	0.0102099158054227	-0.0314830504863328	0.00867098532412792	-0.0150526467771326	0.0666875548788478	3	vfcPrimary	S7
0.0402244159359572	0.107744428219642	-0.00915959059816978	-0.00918930883911747	0.0103605954967433	-0.000483964346174964	-0.0267584535685984	0.0119647147379213	-0.0182967278566313	0.0507842994016117	4	vfcPrimary	S7
0.0423691683242138	0.0852248859704464	-0.0207950241907259	-0.00260212565383224	0.00282464131093209	-0.0153553755310972	-0.0175007415035802	0.014041840126828	-0.0230437896674937	0.0320658170498788	5	vfcPrimary	S7
0.02838989504835	0.0380252270440611	-0.0434824418066743	0.00855199586826783	-0.00149704575243953	-0.0279286310613304	-0.00500109288280215	0.0124540425326825	-0.028067627087879	0.0212548854348733	6	vfcPrimary	S7
-0.00403669522837943	-0.0160675683858532	-0.0693579307516111	0.0164013776262268	0.000710430973370169	-0.0303991219318641	0.00489106929506248	0.00837216127972006	-0.0315223302145453	0.0263363734423236	7	vfcPrimary	S7
-0.0399330627424694	-0.0450125757629672	-0.0801011114973412	0.00802464629235371	0.00818026961080318	-0.0233317318801369	0.00649204366516474	0.00838209724818018	-0.0292341775279175	0.0353163871019062	8	vfcPrimary	S7
-0.070603895305804	-0.0514028171645412	-0.0701302122230079	-0.0184897599208417	0.0142699510952188	-0.0155222921214594	0.00434344495939904	0.0143643698915968	-0.0214461296240513	0.036789383568763	9	vfcPrimary	S7
-0.0164413655982162	-0.0391644204858299	-0.0111794263298009	-0.0240943320402203	0.0119810009090093	0.0260926749634786	-0.00559860620225142	0.0190037517715876	-0.0430363559403212	-0.0488958231824871	10	vfcPrimary	S7
-0.0427939812610059	-0.081608227242808	-0.00978565404251635	-0.0490189279379828	0.0255081013686894	0.0355291691240241	-0.00510614895716016	0.0307123354528098	-0.0322843211469051	-0.043299358040542	15	vfcPrimary	S7
0.0348582970303638	-0.0145967017095606	0.0170363990603008	0.0062773519967952	0.0547202275641978	0.0399378683261997	0.0265916382032302	0.0169911571890762	0.0012842519017469	-0.0191363568197526	20	vfcPrimary	S7
0.12322341896092	0.0670989582007709	0.059369165646153	0.0726755933350306	0.0793069392542863	0.021365969142912	0.052075047644291	0.0277275495386741	0.0449928158113589	0.00840253102479008	25	vfcPrimary	S7
0.12262693145592	0.131874824105921	0.0702976749107414	0.070272628534209	0.060794147247102	0.0180462685743307	0.0843687661194444	0.0497205142281054	0.0929903545413167	0.0396038737868503	30	vfcPrimary	S7
0.0959877270582208	0.109283150825873	0.0547803325662374	0.0373849910146127	0.036228825945874	0.0352001300856835	0.0708535804662498	0.0411970983397852	0.0868614530016977	0.0291923607398697	35	vfcPrimary	S7
0.125381538531086	0.148815179307398	0.0791066668669425	0.0681345699419082	0.101191071109641	0.0932399631333138	0.0701370492357367	0.111598575411161	0.146582824846029	0.0577959141105095	40	vfcPrimary	S7
0.198126527410638	0.243429771768452	0.164746218669852	0.18611102784742	0.190629281557203	0.181372894518563	0.184924957900492	0.221294753180913	0.224528509576975	0.142067760011833	45	vfcPrimary	S7
0.277074671695149	0.297248148963723	0.268146467496942	0.272948691852304	0.265635860514876	0.248905798906219	0.267609209500773	0.261936232902385	0.251248274350506	0.162552561585154	50	vfcPrimary	S7
0.316321513707574	0.277754196191796	0.297923509272963	0.286894826676258	0.265700048990352	0.255929516338468	0.227382068356649	0.209585951134429	0.220323084675201	0.124246841505292	55	vfcPrimary	S7
0.303907913467462	0.219560229621989	0.265220494745629	0.245316885941323	0.210459182775104	0.192165490380539	0.154780571951651	0.149199739230245	0.159993767534568	0.152565865793824	60	vfcPrimary	S7
0.256287083867842	0.177576158046534	0.190048721656424	0.178779392229926	0.169591088295312	0.131160360823597	0.119254792361489	0.0933095970852894	0.0793932092262752	0.210536353285803	65	vfcPrimary	S7
0.200354950032246	0.109421135583488	0.129576911746881	0.0894065373554917	0.102316243300221	0.0896953470250729	0.0693704616803959	0.0706762973477307	0.0243613476830727	0.196286493856637	70	vfcPrimary	S7
0.136404715069224	0.0530450237149608	0.0688563939263888	0.0507768088479211	0.0516246093692911	0.0420178015196517	0.0328028390056855	0.062996022307701	0.0279985425584371	0.136135415567427	75	vfcPrimary	S7
0.0960295488033148	0.0350026314722048	0.0230442332454079	0.0351794023028247	0.0259223997393934	0.0328027988094232	0.0333472544631825	0.0436060689660998	0.0248095475845872	0.109888140085143	80	vfcPrimary	S7
0.0441862305680018	0.0341127502344025	0.0508385270746504	0.0272553831520366	0.0491372606407457	0.0391028652234795	0.0434252299788712	0.0418202617698673	0.00909440821955321	0.107921508103342	85	vfcPrimary	S7
0.0536482939076307	0.0416840910148972	0.0620916170564781	0.0582529580481998	0.0354860851778217	0.0376773057299517	0.0396296225251637	0.0646273126459977	0.0223859140284373	0.102326762273552	90	vfcPrimary	S7
0.0756759830885899	0.0562585991536585	0.0429691001440456	0.0686425118274696	0.0171258148901938	0.0494457847808917	0.0321349517053466	0.0607180904992478	0.00364912643833584	0.0817215928669594	95	vfcPrimary	S7
0.0948681676360845	0.0805511383498447	0.0561756641955095	0.0435719219270041	0.00889903807530058	0.035660965525929	0.0224547347997219	0.032452308962548	-0.0138628657291761	0.0431931030986855	100	vfcPrimary	S7
0.10910591038287	0.0761346630512756	0.0565091590827011	0.0243104548086847	-0.00605381587857194	0.0170555933779428	0.00200484940214494	0.0259400736307208	-0.0314907953768048	0.0347179201261256	105	vfcPrimary	S7
0.0886446941051836	0.027193536848345	0.0267660521303759	0.0038819968110665	0.0192373456581743	0.00301245387961751	-0.0103608421212305	0.0347003779342674	-0.0366683194897945	0.0440414043382937	110	vfcPrimary	S7
0.0720563431934798	0.000487405345317412	0.0020791854080889	0.0204783795922444	0.0350475309757938	0.000649090955212136	0.0152745837859418	0.026641461716323	-0.0171479191023766	0.0200601415679018	115	vfcPrimary	S7
0.0476458215299308	-0.000299314956649223	0.0238102537210184	0.0455359971559941	0.028330275907219	0.00302421594795001	0.0196609559739979	-0.014593127593875	0.0135375019644212	-0.00688055897955082	120	vfcPrimary	S7
0.0231298617634263	0.0100601852787338	0.057087234998235	0.0210968392789805	0.0133148184793987	0.000309586325452515	0.0398448072473247	-0.0466185606467647	0.0158196276386059	-0.0111832154735305	125	vfcPrimary	S7
0.0167625938979264	0.0191635552231992	0.0150219463182415	0.00035024590956736	-0.013361829315161	0.0033327759396759	0.0570287986223116	-0.0474311999374301	0.00720051525551465	0.00298859794800251	130	vfcPrimary	S7
0.0184063271434653	0.0201309481259384	-0.0428855787716363	0.00558405485756045	0.00868118732733673	-0.00995463855491179	0.0278597508320589	-0.0332091580635789	0.0113828898402556	-0.0083277055546883	135	vfcPrimary	S7
0.0137809826282634	0.011983483480507	-0.034125957351726	-0.000605394904047444	0.0350477633156703	-0.0285957686749015	-0.00663790343601413	-0.0303917763128703	-0.00706939584157233	-0.0319492935373106	140	vfcPrimary	S7
0.0141374028415753	-0.021176514671843	-0.0130828409752207	-0.00589418126901972	0.0122516721206491	-0.00209762502644374	-0.00369332501601505	-0.0270214035827526	-0.0406126986745229	-0.0492654328117087	145	vfcPrimary	S7
0.0439064009455986	-0.0657448801448477	-0.0949748221934218	-0.0775595179221075	-0.0545145583897705	-0.0245524234936598	0.0497167556970418	-0.0455490966675492	0.0183601933694764	-0.0239831828849651	1	vfcPrimary	S8
0.0532830870113794	-0.0493657169812591	-0.112461632276069	-0.0897389583819529	-0.0773481527191013	-0.0550075172763975	0.048449017718587	-0.0630768326202036	0.0202270487303634	-0.018656793399111	2	vfcPrimary	S8
0.0667004970758864	-0.0633566028043337	-0.107215541009012	-0.0931329412117276	-0.0799599814882166	-0.0688060494125454	0.0539013309847277	-0.06974776330344	0.0153530681984542	-0.00963845546533397	3	vfcPrimary	S8
0.0808277073557955	-0.085659188434286	-0.088445654652858	-0.0843926965016096	-0.0719839555603695	-0.0729970009127566	0.0598088013742477	-0.0681569471054635	0.0074555660199218	0.00209419580557433	4	vfcPrimary	S8
0.0866713527308125	-0.0969780503521146	-0.0623918226784012	-0.0577624840848277	-0.0536992637842282	-0.0564395313090174	0.0576665292260259	-0.0521608068083372	0.000413928912332979	0.0057301871161427	5	vfcPrimary	S8
0.077108974768524	-0.0865724479090592	-0.0489016275244026	-0.0293684730128249	-0.0355548679124523	-0.0231358532941262	0.0468668078045183	-0.0265294081886311	-0.00122127960809267	-0.00584355881284947	6	vfcPrimary	S8
0.0526509258190922	-0.0611651236608423	-0.0524829424736476	-0.0160832949267859	-0.0279380567403724	0.00772036919099994	0.0391114582123062	-0.00455571341291375	0.000877419558250713	-0.0231417362045121	7	vfcPrimary	S8
0.0203607661033981	-0.0350658153559875	-0.0594344535489727	-0.015081618098673	-0.0287617316222916	0.0267859227843454	0.0388866126443861	0.0080002255170949	0.00230021832279455	-0.0372301226547522	8	vfcPrimary	S8
-0.0140473330071817	-0.0152531449063772	-0.0603007996864108	-0.01652097168724	-0.0317318017108405	0.0329083808039199	0.042788247619382	0.0135754687383435	0.000932683881472744	-0.045706748213828	9	vfcPrimary	S8
-0.0658540723384457	-0.0248760475319179	-0.0576532600816803	-0.00610994629641511	-0.0313406470861993	-0.0266551068112993	0.0587163390639127	0.0174468591883259	-0.00971116781417003	-0.0401873879770829	10	vfcPrimary	S8
-0.103704194928808	-0.00310651275746802	-0.0177211178009959	-0.00680213989067342	-0.0359897084970615	-0.0439365884168689	0.0257986701889526	0.00242188913940381	-0.0411344162916109	-0.0504613934132396	15	vfcPrimary	S8
-0.0475510257216593	-0.0128555456255868	-0.00944434670169133	-0.0121714707527285	-0.0414304058586872	-0.0698141848332865	-0.0345104050100962	-0.0364995861183329	-0.0651084785841413	-0.0544566443565459	20	vfcPrimary	S8
-0.0331857781709635	-0.0243479559014346	-0.0463858821017951	-0.0377672314467356	-0.0468841729049923	-0.0348141611850671	-0.0637192422936026	-0.0615688684460581	-0.0403593023870803	-0.0393443906477064	25	vfcPrimary	S8
0.0283800368949982	0.00495438045797001	-0.0365249209237308	-0.0241255341889165	-0.0126504093694951	0.00737394944370097	-0.0167641578969478	-0.0126372479965461	-0.0248446877784653	-0.0252391240696363	30	vfcPrimary	S8
0.0675683020327719	0.0332787858949639	0.0500379497637676	0.0314240443443372	0.0544415458164157	0.0622604079246945	0.0389001534378682	0.0559119979838776	0.0326444246653901	0.000298899786319786	35	vfcPrimary	S8
0.0714730510569668	0.0718408590332217	0.138501878839137	0.0665784610914788	0.10258414697547	0.155268653105359	0.122510095311781	0.109628562676608	0.131848033390048	0.106907749966468	40	vfcPrimary	S8
0.148134603672778	0.119126691346308	0.19537903563976	0.145627750553129	0.183992039544899	0.223404532634898	0.204748052552543	0.17133624707924	0.196597649683361	0.142046132977015	45	vfcPrimary	S8
0.237418368853553	0.218485187129248	0.250603299692451	0.196021706410749	0.249758659561904	0.237898966413452	0.237803604818597	0.18568167663765	0.221527733767282	0.0984063412632613	50	vfcPrimary	S8
0.253860878170885	0.27681390300335	0.280204025534602	0.19918497995527	0.244105184198143	0.200233405500613	0.203330653554734	0.143950386012154	0.193412277533386	0.0924111119803891	55	vfcPrimary	S8
0.248720490939214	0.22898405932732	0.228391420356831	0.139827276348259	0.153037552407318	0.127236387813408	0.129315140335301	0.109302026900714	0.102228035000692	0.0712051688973644	60	vfcPrimary	S8
0.152680386798889	0.162252088951059	0.137117036982941	0.0749933975640773	0.0887216496686041	0.0913226140397965	0.0693079554858902	0.0624640713762632	0.0450561293943144	0.08107676770797	65	vfcPrimary	S8
0.0515816366980423	0.0511990921040378	0.0469734762090213	0.0262819329012678	0.0690505091648011	0.048748436939511	0.0721251049121353	0.0152711978099058	0.0405757862809637	0.0496804700875204	70	vfcPrimary	S8
0.033190436089518	-0.00308128441205228	-0.000469806378673946	0.0260166386846144	0.069254399059884	0.0148003076646531	0.084243646717127	0.00260129539978792	0.0480223949168601	0.0158248081103033	75	vfcPrimary	S8
0.0212343940294048	-0.00106925577797497	-0.0136579481004942	0.0133574429227932	0.0196478402941314	0.0201954568428554	0.0860276882566547	0.023543433747062	0.0438746992463828	0.0279725627078898	80	vfcPrimary	S8
0.019235022246735	0.0104417641999291	-0.0052065616604373	-0.00449323775176188	-0.00209799354500519	0.0192181903526289	0.0558871624159009	0.0616876653504114	0.0324956243372119	0.0341407070393507	85	vfcPrimary	S8
-0.00255922861763433	-0.00797177340522481	0.0033421325215627	0.00448595888636622	0.0304862369867875	0.0205272191716801	0.0333724121071551	0.0291443934248781	0.0278698467847941	0.0348270855447996	90	vfcPrimary	S8
-0.0423926785659765	-0.0238456341820726	0.00782726492027315	0.00795325192368492	0.0222727414926561	0.0315748572608801	0.047138446201157	-0.0220409296010376	0.0294551432401906	0.0329586000884771	95	vfcPrimary	S8
-0.0150071373067807	-0.0174375348960757	0.00492319114754952	-0.00493296847198637	-0.00475329134229332	0.0271539889498352	0.0471681921343416	-0.047366587784007	0.00313265559806132	0.0447392419319651	100	vfcPrimary	S8
0.00259833384620164	2.38708475618236e-05	-0.00213150718776618	-0.0368076087752343	-0.00488036442739027	0.0446522026397911	0.0465618837299308	-0.0355519412463405	-0.00860916604959661	0.0431848989241148	105	vfcPrimary	S8
-0.0181088252775474	0.000839128684925112	-0.00272151488203525	-0.0659906322744688	-0.0145683544920512	0.0287045207613245	0.0810287859199734	0.00793144006957632	0.010233122516041	0.0256564398852054	110	vfcPrimary	S8
-0.0163499777263774	-0.00466660392041576	0.018319134357353	-0.00848938072017113	-0.0478181822385679	0.0236195966067699	0.0643584799573463	0.0278829061176044	0.0130427444955978	0.0250787531890485	115	vfcPrimary	S8
-0.00456074180256378	-0.015132891328032	-0.000195460207364483	0.0452118169566478	-0.0717312485378987	0.0411622856014825	-0.0111405442282491	-0.00906636241653369	0.0169280389681062	0.0271013536360407	120	vfcPrimary	S8
-0.000240928073556562	0.0177277974898064	-0.0343126450998507	0.030814772977978	-0.0388575072988017	0.0304496927482758	0.00667883421547453	-0.0159029788082401	0.0229529105337345	0.0283599900884386	125	vfcPrimary	S8
0.00344071491828308	0.0295282736625508	-0.0259205936946522	-0.00161088491105859	-0.0333124815600366	-0.0170590594459926	0.045532925038122	0.00115477545691488	0.0188186016841801	0.025817995096341	130	vfcPrimary	S8
-0.00497459157001247	-0.00618139524684699	-0.00671667014902514	-0.0238190074595667	-0.0296337888080206	-0.0131492398007316	0.041000598062381	0.00090207591905112	0.00711275817686079	-0.0156372051263098	135	vfcPrimary	S8
0.00785701921366389	-0.0451631342018048	-0.0425324156853738	-0.0132950643943982	-0.0116745123114385	0.0053789995570126	0.0136631660727861	0.0180617524069873	0.0108871941560448	-0.029427045531485	140	vfcPrimary	S8
0.0397071775855964	-0.0187841021045998	-0.0720239529261908	-0.0120659069702768	-0.0134082364691235	-0.023983478246229	0.0100896885085985	0.0230977891373563	0.0421033864026535	-0.0193398266131883	145	vfcPrimary	S8
0.143777111290478	-0.0643690152901465	-0.0376869349353868	-0.0209689826099968	-0.0277708818233914	-0.0533967915848135	-0.0353679334533213	-0.00203363285080387	-0.0529813690613082	0.0332622584171771	1	vfcPrimary	S9
0.179322688712009	-0.0602063830728631	-0.0306203065129964	-0.0231130635425344	-0.0235897463379105	-0.0405676819496378	-0.0348387176871523	-0.00731615702054527	-0.0537547754301385	0.0239658845598159	2	vfcPrimary	S9
0.204136326876234	-0.0569150636574933	-0.0302939515945911	-0.0227906186056539	-0.0271939723541834	-0.0447542754898823	-0.034319801028928	-0.00820715933606682	-0.0570072504679547	0.0228925210850651	3	vfcPrimary	S9
0.226972467099096	-0.0446253607025322	-0.0323040690644772	-0.0213058978312787	-0.0354363296304861	-0.0520216747628757	-0.0320848574217161	-0.00488641801806306	-0.058322191392552	0.0246710844530552	4	vfcPrimary	S9
0.236354047954029	-0.0111307631177785	-0.0336488043342354	-0.0189600517866133	-0.0467363067229951	-0.0519179951318375	-0.0261655926843893	0.00402603883325226	-0.0504241878204509	0.0290955886067273	5	vfcPrimary	S9
0.22634762607416	0.0399174998854583	-0.0302260938351155	-0.0158988246267567	-0.0578318609364614	-0.0364046563597447	-0.0187089096800965	0.0147332245621937	-0.029389967157257	0.0369967241305293	6	vfcPrimary	S9
0.19699655834866	0.0674050885988873	-0.0186317508436975	-0.0105791863173165	-0.0628683621246615	-0.00990288257600064	-0.0164504801473047	0.0176608960139231	-0.00218015787309402	0.0457572163261572	7	vfcPrimary	S9
0.143939174111334	0.0519992090294799	-0.00280919789246029	-0.00225742208895488	-0.0580924735135644	0.00769402952506041	-0.0234954509771539	0.00984509105773657	0.015999102784394	0.0481891576391869	8	vfcPrimary	S9
0.0841079274370608	0.012246260858695	0.00572192602169735	0.00647033398138004	-0.0458387874188977	0.00537814189339633	-0.0368424482760595	8.70953425044858e-05	0.0166408890523746	0.0430644698278179	9	vfcPrimary	S9
0.0154939321767355	0.0124504545968477	-0.0145977616882652	0.010158856731902	-0.0241715043494326	-0.0403604234655293	-0.0246699357905784	-0.0245851727566285	-0.00202892736588124	-0.00423514489548528	10	vfcPrimary	S9
0.00156760041855345	-0.019266175685975	-0.00590402413733089	-0.000731488238883474	-0.0395585055381278	-0.0547645136533409	-0.0302139024234249	-0.0426973452794768	-0.016345482678853	-0.0291905280560161	15	vfcPrimary	S9
0.0453381929845627	-0.0311522772251066	-0.0233121536294926	-0.0457568790799679	-0.0439342624471031	-0.0770206246258339	-0.0760794196012364	-0.0767255633361705	-0.0288430056329713	-0.0195438338514235	20	vfcPrimary	S9
0.0134883060184357	-0.0438585603513217	-0.0447618433161722	-0.0946643452449439	-0.0290572690458164	-0.0852863153356879	-0.0770905871539546	-0.100777513890125	-0.0533994867506268	-0.0241361657291456	25	vfcPrimary	S9
-0.0178834541996524	-0.0529965570880389	-0.0123900411821839	-0.0993268064849431	-0.050461769070859	-0.0357552674427029	-0.0166561867205368	-0.0698686551986586	-0.0575122668517189	-0.0037791478459279	30	vfcPrimary	S9
-0.040446335288409	-0.0488517906910657	-0.00855972600999149	-0.0447250206788655	-0.0497229014485045	0.0532365161696981	0.0240774570505429	0.00846225947458216	0.007990499734637	0.0439946206046085	35	vfcPrimary	S9
-0.056767987254599	0.0236999566849408	-0.0131479305444657	0.0172383660923402	0.0246251927319408	0.10672234357727	0.0720054998472591	0.102316455120191	0.0644401129177584	0.0945617953751787	40	vfcPrimary	S9
-0.0284638772028381	0.11728020455662	0.0382554982992568	0.0802705654941746	0.0553235109192312	0.114983897985343	0.096950050481704	0.129903762535599	0.0991965606555211	0.12220513460802	45	vfcPrimary	S9
0.102285398019731	0.17229914905914	0.108950060493166	0.137373619422558	0.0860170018234582	0.11295177690535	0.131201605910764	0.135513097215161	0.158998872911105	0.101538359406078	50	vfcPrimary	S9
0.21451826564308	0.235276897276139	0.167376396881738	0.15091723376696	0.128660800569212	0.151868182647726	0.146882657657517	0.138471104959325	0.174436684782067	0.115139604834522	55	vfcPrimary	S9
0.27670934700517	0.258580979293157	0.181091674772735	0.143346193781803	0.0809971021545743	0.121269650410332	0.0964855466028184	0.0888959522145819	0.138414095071721	0.119562465565235	60	vfcPrimary	S9
0.22274693204159	0.175062007445831	0.148874355691517	0.111532459367971	0.0201749340275299	0.100194869923175	0.047827577672367	0.049276968579335	0.102614977887508	0.0744459788757261	65	vfcPrimary	S9
0.0978223997069049	0.0770745733998569	0.0945951813225118	0.0758092034679006	0.0120044191551848	0.0749670281475417	0.0320179909097983	0.0381283778899819	0.0489954611869622	0.0266474497673874	70	vfcPrimary	S9
0.0530255451477504	0.0288120295196118	0.0726449067715976	0.068838197132672	0.037472240151138	0.0387336407466447	0.00455514318157067	0.0180218066591102	0.0407704813710586	0.0328344737192159	75	vfcPrimary	S9
0.0328645587821731	0.0286024958624361	0.0743628652264967	0.0430742512804135	0.0161866719501132	0.048581084580104	-0.00939857783652342	0.00397312932842136	0.0207974478871993	0.0395532525961284	80	vfcPrimary	S9
0.0437594702377674	0.0361978232772988	0.0503726464974816	0.0109558918765866	-0.0101128636889522	0.0475891922607655	-0.00509010684454844	0.00805402301127208	0.00610189321487242	0.0350240327469889	85	vfcPrimary	S9
0.0466626390694022	0.0124218222547812	0.049703153496995	-0.0131254023167385	-0.000749196328642585	0.0324000107876924	-0.00679914586444902	0.0117541680145707	0.0278519229207045	0.0131399936980716	90	vfcPrimary	S9
0.013420973376941	-0.0105702929737768	0.0516713412396344	-0.0379927451406962	0.00369175570281469	0.0253016387054858	-0.00543222627162355	0.0152757769277352	0.0514052411973883	-0.000674753304424651	95	vfcPrimary	S9
0.0237771285451506	0.0178295149035326	0.0206633512646086	-0.0241263954020213	0.0255851546263789	0.0080231587983	-0.00866393397723949	0.0531188447528249	0.0394664768545313	0.0170616154980813	100	vfcPrimary	S9
0.00722002195042142	0.0741656450353541	-0.00606978854800169	-0.019805007769631	0.0497166477380698	0.039256393811661	-0.0197900296776114	0.0529655344603359	0.0415998730023621	0.0369989288412081	105	vfcPrimary	S9
-0.00258224112231229	0.0938664112091439	-0.0161288683158416	-0.00488661440193618	0.0506231280902155	0.0754372136141296	0.0113898217320047	0.0408504486908332	0.0385195891769426	0.0603296296125568	110	vfcPrimary	S9
0.0310954211566177	0.0651858117328902	0.0238111804689455	0.0275200072900279	0.0323762919313555	0.0485300166125581	0.0607686602596634	0.00273590246076948	0.0375575813021369	0.0430455035679445	115	vfcPrimary	S9
0.0249226515706906	0.0160423410661569	0.0713952520418919	0.0139053955494387	-0.00339640383552675	0.00169362226546217	0.04373463671911	0.000840073917459188	0.0338876199908968	0.0174076270605316	120	vfcPrimary	S9
-0.000932309954074836	0.00203639857282153	0.0748435789809809	0.00934365914707033	-0.044759649903679	0.00472965903513248	0.0118211940838073	0.0366849817734868	0.0238688881002208	0.0172050553077556	125	vfcPrimary	S9
0.0079768293891206	0.00771632614633109	0.0631826047888012	0.0300244646950216	-0.0526176201337945	0.00932616789774905	0.0147340732738375	0.0380903826774008	0.0075237585124206	0.00564675991302121	130	vfcPrimary	S9
0.0141941865550803	0.0126698890157077	0.00896175457782291	0.020292411845149	-0.00547640615608756	0.0169511322754926	0.0298644178474313	0.0388914657217773	0.0287342348288889	0.000384784645862252	135	vfcPrimary	S9
0.00387915191641881	0.0342821329439112	-0.000888477933641934	0.0114206216599605	0.0238104196346269	0.0179120460982587	0.0125984349602033	0.0484274688407409	0.054312621929663	0.010966974147	140	vfcPrimary	S9
-0.00120226396648377	0.0456145559677593	0.0347325366530383	0.011142812542472	0.0146819589418654	0.000912379278860936	0.00888632593046772	0.036894380982939	0.0350304250024279	0.00854223757456201	145	vfcPrimary	S9
0.1128910879955	0.0198789142054406	-0.00608625781735166	-0.0597431710218305	-0.0263337653108628	-0.0422318093072992	0.0360025388867071	-0.014735638491693	-0.024413076510069	0.0336034983495765	1	vfcPrimary	S10
0.130113032476139	0.0268048179682736	0.00839228467498602	-0.0474315554744686	-0.0263124793869457	-0.0383182643201562	0.0493220615836415	-0.00230392072112041	-0.0135179039254162	0.0433984793677043	2	vfcPrimary	S10
0.144746341451925	0.0268358688619528	0.00384333335263413	-0.043974479951655	-0.0332595712673742	-0.0459793475569349	0.0436299190632813	-0.00815167292822992	-0.0159414730993983	0.050827148121297	3	vfcPrimary	S10
0.151282686430659	0.0203071289733659	-0.00703106302441395	-0.0435403524141853	-0.0440509262781711	-0.0514976903778811	0.0310515593190933	-0.0206644158785305	-0.0239330655707244	0.0579593974753781	4	vfcPrimary	S10
0.13185988451912	0.00124615164958886	-0.0190000635094331	-0.0459033833644462	-0.0549834315058269	-0.0420493008442227	0.0179037789165889	-0.0338056778953984	-0.0354050154613435	0.057629918698583	5	vfcPrimary	S10
0.076903701453728	-0.0309770469850599	-0.0288829875558419	-0.0525685800796015	-0.0604683857733838	-0.0147054556968213	0.0125313439615936	-0.0395637498500439	-0.0446049258236891	0.0420649265742145	6	vfcPrimary	S10
0.00671901714193933	-0.0606487964308259	-0.0357793424337618	-0.062877954020478	-0.0559304713500811	0.0136363746765602	0.0155622414890187	-0.0330882899895217	-0.0435692857740483	0.0168706182170443	7	vfcPrimary	S10
-0.0471204163910485	-0.07396397390111	-0.0395617289617035	-0.0736777938553883	-0.0451346837815256	0.0262119422186737	0.0181406451438405	-0.0227618430948063	-0.0340400474112143	-0.00561132809240468	8	vfcPrimary	S10
-0.0732551083904207	-0.0698154374950215	-0.0401376135948284	-0.0834892244148745	-0.0349809421392573	0.0216212230066763	0.0152802068442041	-0.0150172758904848	-0.0208154256396785	-0.0209758423646986	9	vfcPrimary	S10
-0.10545005282751	-0.0472217500812302	-0.0351285233153424	-0.0889754893723441	-0.0494807888761733	-0.0327330793722284	0.00385930520697641	-0.0481683709147743	-0.0308803031526094	-0.0236702720438681	10	vfcPrimary	S10
-0.0963221294082303	-0.0404882538978588	-0.0614032430969739	-0.114925029006982	-0.0516897354849462	-0.0362482497544842	-0.0276705697901968	-0.0501126585013082	-0.0452482016423161	-0.0402054593735762	15	vfcPrimary	S10
-0.0282823802844363	-0.0452776831565107	-0.0602379907594025	-0.0991914464169415	-0.0489754370204024	-0.0202632651029267	-0.0339228344432487	-0.0584777882103189	-0.0347649954697165	-0.0161654450236343	20	vfcPrimary	S10
-0.0299954074684023	-0.0244716405586352	-0.0221616664361161	-0.0440045302162432	0.0196621109623003	-0.0124000690053438	0.0066588618298392	-0.0506725655595597	-0.010559136575583	-0.0225111117132759	25	vfcPrimary	S10
-0.00240683306193303	-0.0213206064768216	-0.0388646923736966	-0.00625088282786679	0.0368300657989756	-0.0324425594795484	0.023849560789704	-0.0218696573306615	-0.0213203306247241	0.0201893689844954	30	vfcPrimary	S10
-0.0285125180466345	-0.00854009662928941	-0.0104350040866716	0.00182191312588847	0.00340014803228397	0.0184117251567527	0.0274465647274047	0.0271125151118215	-0.00149624860024321	0.078724543160429	35	vfcPrimary	S10
0.00562930693665846	0.0451089453501163	0.0493237858800536	0.0383850975152165	0.0209912688988538	0.0430946716579897	0.0265934157559132	0.0233097506931894	0.0579430217867009	0.0812246342374649	40	vfcPrimary	S10
0.0544028034400402	0.0578325572083885	0.013751889651763	0.0717858867225957	0.0465021282890294	0.0273978843772791	0.0477730086387083	0.00308668465531647	0.0381370243665634	0.0802029937158277	45	vfcPrimary	S10
0.0658947370477749	0.0778416853076765	0.0320625999642319	0.0539795619872223	0.062983486290517	-0.00170065311121495	0.0624147702418032	0.0242585567425624	-0.014017153212825	0.0474474339044149	50	vfcPrimary	S10
0.070591898785585	0.075895473803532	0.0721082151691659	0.0493601317901328	0.043427195948749	0.00366693526973617	0.0537384206970878	0.0384167641759762	0.0109601584129932	0.0669219947680926	55	vfcPrimary	S10
0.108569089401435	0.0493588751654202	0.0772536196793348	0.0791168506413446	0.0335155029280871	0.0357972306422112	0.0342304307248039	0.0717597942151081	0.0483179556813144	0.128928131836377	60	vfcPrimary	S10
0.110865246760441	0.0572140046276053	0.071778621070282	0.0741491504887527	0.0411057864665661	0.0555915383492137	0.0579044704088544	0.0782402204203175	0.0533065324849174	0.15463534786277	65	vfcPrimary	S10
0.109995790330085	0.0852028243268317	0.0770489794009005	0.0811613243862988	0.0489193622664271	0.0562008813191159	0.11077002000384	0.0462611237137841	0.042384208505575	0.108806821982837	70	vfcPrimary	S10
0.095092845710839	0.116163732435253	0.0682400306297124	0.0525640681615827	0.0620428412961247	0.0611900927852393	0.130566197650962	0.0118567970610866	0.0321438900693552	0.0809645984838756	75	vfcPrimary	S10
0.103058558970463	0.146845863847795	0.034161047173215	0.0317766908883659	0.0635084997760583	0.0331989540064215	0.0679426064311456	0.00885726014442272	0.053738141181316	0.0717682684602895	80	vfcPrimary	S10
0.0925146737248856	0.15617692811291	0.0444676978334131	0.0554930989337296	0.0383077089410111	0.000629728604791009	0.0279755015357795	0.0369369295615092	0.061383581894972	0.0401013062290775	85	vfcPrimary	S10
0.0779586039646647	0.117175704730339	0.0817055753311774	0.079734702463079	0.0223007223987466	0.00965161263026922	0.0146470407347039	0.0419361008356828	0.0580211953462298	0.0290830470191327	90	vfcPrimary	S10
0.0906268832917343	0.0821824540073821	0.0835750873742169	0.0558010758355754	0.0153347450967791	0.0465835377171598	0.0195474646813524	0.0216291794947295	0.0353285012035172	0.0378519013795605	95	vfcPrimary	S10
0.0865283094690788	0.0776389365345767	0.0703292098302807	0.0593029404027379	0.0127954206600064	0.0377690592651335	0.0145633814859817	0.0149834225260719	-0.00174674573234155	0.0252176918614422	100	vfcPrimary	S10
0.063223201899677	0.0859457777686165	0.0523314885927125	0.0722920377253062	0.0183305116532955	0.026465536556433	-0.00850764958544126	0.0339158571191438	-0.00577938714179696	0.000715796952719355	105	vfcPrimary	S10
0.065340444642607	0.099482856468416	0.0598577416369041	0.0545169122679673	0.00655367901738289	0.032574415141486	0.00523022078607585	0.0351632757567742	-0.00879216563333108	0.0150583305394037	110	vfcPrimary	S10
0.0571923102576678	0.0692010936942209	0.0733048391710772	0.0580460399255361	0.00535733938877309	0.0149598864833223	0.00875635774324773	0.0205415254066101	-0.00876565475864955	0.0260113245011629	115	vfcPrimary	S10
0.0524047806345262	0.00889593014786584	0.0442510345526502	0.0190659180471888	0.00657985721099467	-0.00712944222123949	0.0176044776257004	0.0259311696550687	0.00473110030189431	0.0040342821919248	120	vfcPrimary	S10
0.031766866315017	-0.00620835407510495	0.000129960996599725	0.000343659305415722	-0.013615376787986	-0.0112855430389572	0.0496013747173963	0.0316695194971085	0.0160636149143886	-0.0171588047560319	125	vfcPrimary	S10
0.0263332289764801	0.0191358613885842	0.0077532418356041	0.00777834698549349	-0.0222236410789761	-0.0370712831756797	0.0221968929489229	-0.00140384957085392	0.0104281964540634	0.00968428805843105	130	vfcPrimary	S10
0.0284431608250222	0.0181491896807823	-0.0164936827293075	-0.00727777181243174	-0.00540480541538887	-0.0573508608508256	0.00510973427814989	-0.00182808989469634	0.000195739760584212	-0.00631532495691928	135	vfcPrimary	S10
0.0146373916130446	-0.0151855917183525	-0.0149714610805996	-0.00711278476411188	0.000949274160626777	-0.0331520958976622	0.0167968344187021	0.0343144317150631	0.00918303638778099	-0.0196351704138778	140	vfcPrimary	S10
-0.029886247766005	-0.0333150644723746	-0.00646261412894597	0.0200760784654065	-0.0137043124016704	0.0147327679864041	0.0135245560175879	0.0446727244115907	0.0171701685663165	0.0127934665102555	145	vfcPrimary	S10
0.195146177563401	0.00757055712523668	-0.0529988925278301	0.037522255931318	0.0376873058824481	-0.0927822444928662	-0.0302649884410569	0.0382969304275471	-0.0335441087796183	0.0586586905630765	1	vfcPrimary	S11
0.206850477082961	0.0279441762229497	-0.0413141909507424	0.026865038309929	0.0285857512531004	-0.0753011593901849	-0.0280751853273078	0.0324367453985814	-0.0114863319150453	0.0525823719691194	2	vfcPrimary	S11
0.20004604132462	0.0364878531706143	-0.0487994908209567	0.0240665164489864	0.0269474272264621	-0.0775333024367515	-0.0211299144173631	0.0302684785258931	-0.0119897659802995	0.0539260609826312	3	vfcPrimary	S11
0.169148506960233	0.0480545183195587	-0.0648416792596992	0.0225677842854246	0.0276896026630555	-0.083563698328737	-0.00929677341262604	0.0273789403092149	-0.0222546751567699	0.0569593555025397	4	vfcPrimary	S11
0.107373193737114	0.0638850960370083	-0.080596439311324	0.0197724999895507	0.028683986443999	-0.0829749357339532	0.00582212497670169	0.0196379962500284	-0.0404407756637943	0.057510632220033	5	vfcPrimary	S11
0.0375537543834924	0.0708358511618725	-0.0810852608617559	0.0136576066372513	0.0273666684112758	-0.070515530542766	0.0161444956868488	0.00371801137303273	-0.060309647679047	0.0511185263967559	6	vfcPrimary	S11
-0.00029965679543053	0.0493649060927851	-0.0532289145387961	0.00479364667841628	0.0221328324943594	-0.0563602570556222	0.0141069415613991	-0.0160067342664215	-0.0694565572565543	0.0371696114232077	7	vfcPrimary	S11
0.00171899820412301	0.0151593424323301	-0.00849118513866731	0.0011988479366493	0.01562564246952	-0.0520730402551071	0.00777412289172624	-0.0241112761080236	-0.0594239910437546	0.0211594920607159	8	vfcPrimary	S11
0.0166137526638304	0.00320542255202263	0.0187476499574611	0.00646196119042885	0.0125783359555894	-0.0533838098934996	0.00982849868780097	-0.0166624633891446	-0.0364972254649	0.00626786401167937	9	vfcPrimary	S11
-0.101759084321496	-0.021103984129901	-0.0141890290951091	-0.00804218115934976	-0.00914819112724566	-0.0540476613841549	-0.00550780816196185	-0.016810906459293	-0.0525074469612156	-0.0315523256917931	10	vfcPrimary	S11
-0.0500746166472795	-0.0523345832440541	-0.0321054792813676	-0.0335208668503105	-0.0702699329358426	-0.0898026846972908	-0.0658314741832449	-0.0538310742314227	-0.0890035339462145	-0.0637270834780355	15	vfcPrimary	S11
-0.00878314412889575	-0.0885414163958992	-0.0662200924189535	-0.083573793277271	-0.109911842113991	-0.143393189273761	-0.122328849332013	-0.104493329707905	-0.098995486128566	-0.0753827392141296	20	vfcPrimary	S11
-0.0226204216977136	-0.0690790605445743	-0.0393317602007439	-0.0942351060048743	-0.0865107813582446	-0.113579113051318	-0.131682179346042	-0.107494754515597	-0.083601490241298	-0.0609425361684189	25	vfcPrimary	S11
0.0598890215721124	-0.0665775852907504	-0.0141085013831433	-0.0297939365511065	-0.0659354066248601	-0.0814519972020624	-0.0851394338576082	-0.0757402700845584	-0.076224215095931	-0.0366857481507957	30	vfcPrimary	S11
0.0667788637728417	-0.0570963500513636	-0.0316295807320314	0.00748469877307661	-0.0521174993301733	-0.0525014495895997	-0.0228364144134597	-0.0208783873211567	-0.00272540549261688	0.028272661558364	35	vfcPrimary	S11
0.0367766276584523	0.067813867614569	0.0422884162051922	0.053257483619949	0.0233052366196594	0.0822613209299668	0.084108531063184	0.0822045443870782	0.105962457932293	0.0964740035987825	40	vfcPrimary	S11
0.102958712427085	0.155216770353925	0.0775519357081688	0.109204353529106	0.123344715148037	0.179153147647683	0.178272625153463	0.165333400450259	0.14558955132142	0.127858258349026	45	vfcPrimary	S11
0.170211131750445	0.168605455718986	0.0749899341793189	0.132994024858198	0.154147896953045	0.154542164815376	0.141480345956894	0.161455402050237	0.106557575379406	0.116582539919461	50	vfcPrimary	S11
0.193324571707072	0.133929657675249	0.0566802679924643	0.121964092643507	0.102113934171203	0.0746499739920047	0.0626749928964843	0.090982864686965	0.0727457350956723	0.0740691682265228	55	vfcPrimary	S11
0.0815714175066834	0.0878518069324607	0.0320025134931967	0.109109099109874	0.0247346868035659	0.0198617743118579	0.0349166106363246	0.0597236021087458	0.0497079125713123	0.0369346102432395	60	vfcPrimary	S11
-0.00441832251835709	0.064389276994266	0.0124127560922321	0.0818835432085839	-0.0149023552517989	0.0219688219328955	0.0591295821465634	0.0343191676788315	0.0238710873984716	0.0451029047322532	65	vfcPrimary	S11
0.0102860901376873	0.0315644893302599	0.00678506747917216	0.0366238523669201	-0.0142844755416225	0.0373155880460649	0.0385369446948646	0.00734123492497073	0.0104679618884695	0.0435254740535899	70	vfcPrimary	S11
0.034628760356494	-0.00286354232853791	0.0137492163248817	-0.000333933667319467	-0.013492738904079	0.0464390641302356	-0.000129002508627062	0.00167283599229863	-0.0297109788310655	0.0317078804251407	75	vfcPrimary	S11
0.0362094316492601	-0.0288913249726109	0.0235439468264687	-0.017499319763997	-0.0240889684791195	0.0390148371861762	-0.00972710975595369	-0.00917257920538373	-0.0406756491355887	0.0112078194346312	80	vfcPrimary	S11
0.0255517193070604	-0.00911052269773277	0.00765044629343733	0.00819339062339587	-0.00749678965326881	0.00858632993513407	0.0174221711068678	0.00182645589540189	0.00863165352154577	-0.0359488856101512	85	vfcPrimary	S11
0.0206846788190939	0.0125973438381093	0.00990937151858921	0.0420826146431349	0.00392669116882467	0.00436639735344002	0.0182123546546191	0.00794365994223955	0.0179698210427507	-0.0318224733340199	90	vfcPrimary	S11
0.0343924827107464	0.00649947667110869	0.00547906002241563	0.0257066332505849	0.00114719607996194	0.0141573166189962	0.00429506297678657	0.00646562103545292	-0.0121254620466134	0.0194924874252912	95	vfcPrimary	S11
0.0243978207976777	-0.000458187787610184	-0.00311095471533762	0.0121385802369797	0.000233399256289474	0.0184856446861952	0.0260781964661721	0.0150296954089141	-0.0181375188575053	0.0152756455339987	100	vfcPrimary	S11
0.00221427166010774	0.0097270941763633	0.00101634053539426	0.012309008009083	0.0133377582450629	0.0236070020478191	0.0374406721766062	0.0189418353035012	-0.0106136427251084	-0.0110054973330425	105	vfcPrimary	S11
0.022651615126044	-0.0156717635262973	-0.000445272802626538	-0.00126654848321504	0.0173284658207124	-0.00123170600302799	-0.00835741070611	9.14102320418666e-06	-0.00613323326070557	-0.00427113690979204	110	vfcPrimary	S11
0.056822276777804	-0.0386006919685682	-0.00563090080786429	-0.0112952205794042	-0.0199289465408958	0.00471235527210048	-0.00438555006186166	-0.00852920030969047	-0.00294797318133402	-0.00151264947835218	115	vfcPrimary	S11
0.0564852457431346	-0.0216329433299987	0.00226122820627482	0.00533180746934044	-0.0435951257666759	0.0329253530970688	0.027550715970715	0.00848817121906694	-0.00143381491564391	0.00215807066603329	120	vfcPrimary	S11
0.0288957656213658	-0.0217940398246609	-0.000888804531069646	0.00959235607143998	-0.0160773096875709	0.0118502728124431	0.0314927069022244	-0.00419185010308782	-0.00819803621231213	0.00565725178207796	125	vfcPrimary	S11
0.00324356021376772	-0.0218986659354094	-0.000731273664546865	-0.00199364521580586	-0.00663081703554139	-0.0058938892318799	0.0320187735462031	-0.0313993576916579	0.0115197128110164	0.0181786426519088	130	vfcPrimary	S11
-0.000660832614211886	0.00822106705359358	-0.00729333435100953	-0.0013505064191071	0.0202293760173864	-0.0057018046430547	0.0327783687055682	-0.0317842766332339	0.00771241910825691	0.0355337167695313	135	vfcPrimary	S11
0.0111742965914868	0.0154941397850428	-0.0353519145982063	-0.0104509392737128	0.0586615774023569	-0.0107692900443666	0.0365768484335179	-0.00553310793791797	-0.0200383963588811	0.0206993959453167	140	vfcPrimary	S11
0.0270773344773349	0.0042961893808416	-0.0278497940509881	-0.0339721613282963	0.0275311100863651	0.00585122106072353	0.0394270272140285	0.00211416211543748	-0.00841269620665806	0.0238335294703536	145	vfcPrimary	S11
-0.0172210210884429	0.0897950063872269	0.00739019209656166	0.000184404750569124	0.0378250610015028	-0.00495864273567663	0.0635952378618884	0.000815421848681412	0.0106199678431715	0.0105296441198512	1	vfcPrimary	S12
-0.0138912545492005	0.0587483738067593	0.0122585332040324	0.013765033230608	0.0356392957165578	-0.0120205620566317	0.0552650662318181	0.00135755843614703	0.0124436731046276	0.00709616564844049	2	vfcPrimary	S12
-0.0282871687924118	0.0540962058261398	0.0120421560410265	0.0101573654519219	0.0362320868240362	-0.0101517765144643	0.053312725953726	-0.00563898352937823	0.00699375846975292	0.0162970829656939	3	vfcPrimary	S12
-0.0551257837452679	0.0516291490692503	0.0120225191832027	-0.00247672523256768	0.0344679432163177	-0.00482119888763757	0.0508340209822631	-0.0155807704241519	-0.00410258970213223	0.0323095748403511	4	vfcPrimary	S12
-0.0880693771700493	0.0368161463716944	0.0140563083934902	-0.0220475711116851	0.0266085635778834	0.00127317325613344	0.0433051702052589	-0.0218673235581756	-0.0212686665253127	0.0493193834969226	5	vfcPrimary	S12
-0.110726419321718	0.00336098610543846	0.0144528083777342	-0.0393855721385451	0.0172869738151637	0.000918666107537946	0.0310109900154225	-0.0174607785321767	-0.041588120743036	0.0549773229517931	6	vfcPrimary	S12
-0.111276467728769	-0.0301359617831457	0.00380679943266643	-0.0384569863000936	0.0186086010125529	-0.0102470183190355	0.0206839873054602	-0.00743988402159176	-0.0544699981503394	0.0382613986542052	7	vfcPrimary	S12
-0.0997827911338083	-0.0414359227091802	-0.0196557436449854	-0.0192077126220259	0.0308507258854046	-0.022771814385361	0.0184825940614724	-0.00558470793397757	-0.0548799545542074	0.0125336393963867	8	vfcPrimary	S12
-0.0869152972742675	-0.034019262937369	-0.0430163007306182	-0.000484608894582944	0.0423981021975691	-0.032863963247745	0.0232604967944111	-0.0146632362459731	-0.0500707118433958	-0.00732874455166544	9	vfcPrimary	S12
-0.113982421802564	0.00401045660072012	-0.0842098910411006	-0.0214285526980447	0.0375146015139584	-0.0874071624181535	0.0332054934547544	-0.0538824343677338	-0.0502673383513115	-0.0289339942218178	10	vfcPrimary	S12
-0.0557619620409646	0.0042857090018672	-0.0878974151310925	-0.0443468465505683	-0.00423498155957068	-0.0947506225362771	0.0277334067456559	-0.0694743623580737	-0.0793776353198648	-0.0542722964289506	15	vfcPrimary	S12
-0.029291625004937	-0.0344411572979169	-0.0716359410734542	-0.0703784400411543	-0.0682050607711898	-0.0761475284668044	-0.00361785881361257	-0.0766762667654417	-0.0908997514561759	-0.0563192390524513	20	vfcPrimary	S12
-0.0724089111235434	-0.0695899011818865	-0.0728775484532143	-0.0569570889502586	-0.0662221726897854	-0.064926384373992	-0.0466074301864699	-0.0429848318561384	-0.0429927104241921	-0.0332779025366992	25	vfcPrimary	S12
-0.070212580074892	-0.0841352387351561	-0.102361494048493	-0.0152746112157097	0.0061435202321235	-0.0717542686358568	-0.041241193303231	-0.0140746814585146	-0.0240514886113348	0.023797054936045	30	vfcPrimary	S12
-0.0683823009043236	-0.0563848172533158	-0.0706560667492543	0.0178335063806621	0.032500896159923	-0.0339835764202381	0.0292090866973927	-0.0229510737310563	-0.0275531496153039	0.0987396346272834	35	vfcPrimary	S12
-0.0393073133491512	-0.00766987476414654	-0.020187341105949	0.0681154552363218	0.0283985870304615	0.0347100410068139	0.0708149296320013	0.0266896618817549	0.0265122779839679	0.121496684161282	40	vfcPrimary	S12
-0.0301037944930349	0.0430397102839354	0.0146380399140074	0.0861705947828323	0.0561728147152362	0.0758944528485301	0.0762667389944418	0.0981361591809054	0.0683781631471128	0.131999462351477	45	vfcPrimary	S12
0.0157127949821883	0.110175513112353	0.0574864925525625	0.0985283583387054	0.0723659266447944	0.0736044551872777	0.0817799441648343	0.0917726372437428	0.104025386312958	0.111531433842632	50	vfcPrimary	S12
0.104586260317014	0.144739839629336	0.0999662023373269	0.109245394215917	0.0662374309562221	0.083297451405103	0.0594203544225592	0.0567352060600185	0.0847824440913534	0.0980204728589909	55	vfcPrimary	S12
0.131575686285552	0.116496211466105	0.0964226649894019	0.101833166313243	0.0493064667605533	0.0845200717108737	0.0247927076224101	0.0368985555264	0.0641738568610832	0.129137386758231	60	vfcPrimary	S12
0.0673082068606012	0.0579651633862113	0.0779559004592698	0.0594215774780486	0.016708849720931	0.0563123626252272	0.0168947812067042	0.012323511519892	0.0351575604853009	0.123174912040531	65	vfcPrimary	S12
0.0297489988130939	0.0417822098854383	0.0563597551453573	0.0384570116007831	0.0216939428501622	0.0185849440721126	-0.00464702993679219	0.00380546391816184	0.00879062825445596	0.0915165116488289	70	vfcPrimary	S12
0.0217404916726388	0.0586548797611365	0.0176330327316322	0.0314425693107293	0.0396627773505127	0.0279515205767191	-0.0255932630307792	-0.0083321787008956	0.0180587421095752	0.0811516452026155	75	vfcPrimary	S12
0.0257387406438334	0.0437773704898388	0.00262358522023829	0.0194780369846857	0.0308634740474451	0.0294654891142992	-0.0163863900475299	-0.0051381891717136	0.019715943358375	0.0490500755454581	80	vfcPrimary	S12
0.0377221443930872	0.0284195252812391	0.0191914118890994	0.012050062330726	0.0143425183121484	0.0115072622142428	0.0130337434796902	-0.000997129483994651	0.0248956113664321	0.0384023186858774	85	vfcPrimary	S12
0.0267926099989587	0.0190145126221578	0.0286781865892849	0.00274307505964933	-0.0103505518160036	-0.00587515444211637	0.0367547289916323	-0.020522848082765	0.0154852841485522	0.042897067580052	90	vfcPrimary	S12
0.00861714445589125	0.0421463172316703	0.00636452303272304	0.00832175621573355	0.00416067001862936	0.000392589914244625	0.0288690965495219	-0.0111914004829084	0.00181370826129091	0.0448492548662901	95	vfcPrimary	S12
-0.00716889491116572	0.0449708816732968	-0.0142903530514838	0.0288582743136142	0.022014994414791	0.000243913974419669	0.00347853334413057	-0.00924294121149597	-0.00206200526886131	0.035593702555971	100	vfcPrimary	S12
-0.0234911508385475	0.0373237241290578	-0.0254817163434094	0.0339849999678091	0.0433275765293506	-0.0498110213231227	-0.00771529265946056	-0.0209431527950085	-0.0133002422656516	0.0331348612677594	105	vfcPrimary	S12
-0.0170353845445091	0.0455607195223587	-0.0433156667134688	0.0366454224408622	0.0703429037016483	-0.071718799336174	-0.00290783124195484	-0.0281687966004267	0.00833966515817787	0.0269162565908788	110	vfcPrimary	S12
0.011114250847064	0.0382995719017529	-0.0278879603156377	0.0427945695013749	0.0560672383591939	-0.0247935829145616	0.00355436425485623	-0.0183264966006844	0.0215159614667968	0.0324084523900187	115	vfcPrimary	S12
0.0359966205041555	0.00982389481588722	-0.0208172664211027	0.0198917940571061	0.0331715551461507	-0.000993592779674101	0.00789890187208107	-0.0194740293078957	0.00523935405161783	0.0133197714750581	120	vfcPrimary	S12
0.0316338540094264	-0.0138505447867888	-0.0510043411483892	-0.012086716288276	0.0180631797873827	-0.00889784558910312	0.0173871495687971	-0.0260715838050357	0.00518868952306524	0.00291842008761465	125	vfcPrimary	S12
0.0340900732877305	-0.0245022778377045	-0.0331008413830165	-0.0241946266944327	0.0167022892920015	-0.0142202240309043	0.0151318431952486	-0.018425751839084	0.0303205301341718	0.00644441806418345	130	vfcPrimary	S12
0.00702446690687954	-0.0151364919852874	-0.00765027207675035	-0.0176678769811228	0.043748334003418	-0.0203684202717551	0.0119604115529359	0.0128515372417304	0.02723085555805	0.00159903494743215	135	vfcPrimary	S12
-0.0350158304701277	-0.026873250910684	-0.00696811187623455	-0.0110866686350225	0.0411011748072425	-0.0147937245807047	-0.0159629532834093	0.0457388941639018	0.0170490968710722	-0.00023619186308863	140	vfcPrimary	S12
-0.0424852497323552	-0.0283375543494707	0.00973103528063898	-0.00488869994418553	0.026015902685918	-0.0224888807019154	-0.0517515308745626	0.0273658755301422	-0.012893803163864	-0.00245118354547709	145	vfcPrimary	S12
-0.0770596917488425	-0.0205866436665985	-0.0286672170737462	0.0182990931267283	-0.0435918508616161	-0.00502672935118227	0.0490504571948218	-0.00457823692618096	-0.0115340684825116	0.091023875770499	1	vfcPrimary	S13
-0.0942666168653733	-0.0203761820159019	-0.0357787998967389	0.016295405203047	-0.0474660239025944	-0.0110914529264002	0.06196973520786	-0.00271971731057315	-0.0108401460543318	0.077126808954113	2	vfcPrimary	S13
-0.0971954556995938	-0.0212072100574254	-0.0438058351927583	0.0187567181322128	-0.0584525089964937	-0.0181188387765044	0.0729744589817715	-0.00344788280811544	-0.0103603520748422	0.0733383804354176	3	vfcPrimary	S13
-0.0933094786566828	-0.0252806187358837	-0.0534694327370411	0.0251179514493474	-0.071781603728409	-0.0223330832661896	0.0850668400002228	-0.00425482113222026	-0.00981845486340345	0.0715133106691113	4	vfcPrimary	S13
-0.0801774846494235	-0.0319736072222366	-0.0590551967970911	0.0344415884022151	-0.0760214075341708	-0.0153029359028975	0.0932946051270956	-0.00383661082321044	-0.0108422622260407	0.0700703055431636	5	vfcPrimary	S13
-0.0606940319798192	-0.0361255109349042	-0.0537711667610967	0.0412554355363208	-0.0621645420563276	0.00733266625415256	0.0898806126628522	-0.00210642145314258	-0.0160256518852243	0.0705054864016304	6	vfcPrimary	S13
-0.0443039391513711	-0.0332511935602001	-0.0435080418691841	0.0371333784203813	-0.0422441858657012	0.0348193456820734	0.0715394938784522	-0.000289623053469687	-0.0234985610771133	0.0703422398283954	7	vfcPrimary	S13
-0.0372444150089108	-0.0280676808149841	-0.0379647214480469	0.0230349297410999	-0.0321650976061928	0.0534394845376944	0.0472372350881474	0.000615606276865579	-0.0278143603694404	0.0668451750942392	8	vfcPrimary	S13
-0.0383993246339712	-0.0274658242379628	-0.0385556413434277	0.00608557966914086	-0.0314011887939992	0.0616155849193349	0.0261046225848084	0.00104754714639255	-0.0263500709959509	0.0600178544886891	9	vfcPrimary	S13
-0.0690456968497469	-0.00941329873550536	-0.0629118743750377	0.0238716761876493	-0.0659869176219163	0.0473908599165718	0.069811257879101	-0.00106357975021908	-0.0361175048874392	0.0194564640901765	10	vfcPrimary	S13
-0.0387463729507029	-0.0246758008398591	-0.0488719901600845	0.0378883905467107	-0.0581788817347664	0.028000566600475	0.0351760560373437	0.000806185877490863	-0.0541894186105181	-0.00657920439248836	15	vfcPrimary	S13
0.0121401951162466	-0.0238985853478455	-0.0133073699606059	0.0193894505909702	-0.066361983798528	-0.027972918745636	-0.0159555098377657	-0.00437988554524744	-0.0681022218726546	-0.0363800932856956	20	vfcPrimary	S13
0.0128248779009101	-0.0344754201365046	-0.0074239318140312	0.0112546380551156	-0.0414791821555429	0.000102807289168677	-0.0349056956741986	-0.00989627624237162	-0.0467554148137226	-0.0162867520341651	25	vfcPrimary	S13
-0.000346604138485116	0.00617863341300974	-0.0095312561803506	0.0376036855809573	0.0207475391010571	0.0866529978626281	0.0179250357838364	0.00206916079106482	-0.0178790554778551	0.00969079481212595	30	vfcPrimary	S13
-0.0267410368460548	0.0106922167769773	0.00409438707953237	0.00591715517543729	0.0314973936596473	0.0406690306702914	0.0507263418953713	0.0412978878271262	-0.0196147810747592	0.0331467715794053	35	vfcPrimary	S13
0.00552828847494783	0.0135011911184469	-0.00563652885044907	0.00958047370840656	0.0720048039999178	0.0151603767653235	0.0368874617130165	0.0576676811688545	-0.0112962264014629	0.0617838235439082	40	vfcPrimary	S13
-0.00655716085875037	0.0680589120601113	0.012132860009904	0.0308558560078307	0.0897097890876686	0.0696716718474541	0.0308322566425559	0.0709001983302495	0.0292363408270699	0.0815002134081819	45	vfcPrimary	S13
0.0416161221797549	0.139524501793153	0.0845451426536058	0.0939246236039015	0.110695096905932	0.0978106464027299	0.0571394041915881	0.123853777353664	0.134841240327733	0.0614512040394947	50	vfcPrimary	S13
0.102335257730519	0.186093704668147	0.129213504408142	0.178537749506303	0.134397693068425	0.0994902523670331	0.0861686180130768	0.13055354301737	0.146708154547397	0.0709405541892301	55	vfcPrimary	S13
0.127219690422665	0.19567140467375	0.152407111948249	0.177672091194032	0.12781362440393	0.0923875845735164	0.0867555830327077	0.0860556297019147	0.0745565741859298	0.0923580914381127	60	vfcPrimary	S13
0.120497372099179	0.133982306831353	0.132503614066543	0.138297795032881	0.0738159248987053	0.075758312019154	0.0529507793402919	0.0647277487816057	0.0301351596886305	0.0899207133180354	65	vfcPrimary	S13
0.0963757586152949	0.0668172103572217	0.0793212911750643	0.0937989108555867	0.017819625146179	0.0386566026117625	0.0139656719093917	0.0463352703211777	0.00866990272506449	0.0592126771979251	70	vfcPrimary	S13
0.0574965346857521	0.0305390855405865	0.0228113100716613	0.0494448229852986	-0.000361760575196386	-0.0108653355884997	0.0343691695709342	0.0245082697549316	0.0133394863653359	0.0378879602383546	75	vfcPrimary	S13
0.0358665477064525	-0.00282528443011215	-0.0198033682243084	0.0489686187245696	0.00321752466011545	-0.0189219072666177	0.051230611449016	0.00706514496206347	0.0169709428240353	0.0103455481973118	80	vfcPrimary	S13
0.0273767475336336	-0.0144238980168681	-0.0391481907086705	0.0402928030368547	-0.0157416219504568	-0.00818020004357516	0.0449618576801985	0.0208608868649753	0.0340094135359652	-0.000687311650458287	85	vfcPrimary	S13
0.0425977389707068	0.000360932521404722	-0.0476453374905162	0.00293721365222331	-0.0342825270011188	-0.01172653398119	0.0353310925939711	0.030391473850142	0.0389352076225715	-0.0268006155696047	90	vfcPrimary	S13
0.0182580931426994	0.0365027028341539	-0.0327008213647916	-0.0145606477621815	-0.0134537624504229	-0.00605026067740672	0.0210975769665143	0.0132809495818665	-0.00116129575113422	-0.0482417453327883	95	vfcPrimary	S13
-0.00770219933247378	0.0572470212571513	-0.0245733597135254	0.00265058287932807	0.0194823389369214	0.0106090621238602	0.0127032483182775	-0.0188128285995402	-0.00631394556233647	-0.0102368685801347	100	vfcPrimary	S13
0.0128856300395747	0.0237075914117479	-0.00271096912364854	0.0217664837914908	0.0399181782368931	0.00413917142783588	-0.0124716970425573	-0.0176789566694571	0.0203948655036621	0.0285533500567371	105	vfcPrimary	S13
0.0371364645855282	-0.00819327786918382	0.000738981834483896	0.00964215909345774	0.0525807851590844	-0.0191272347610844	-0.0312827349815435	-0.0144824220761334	0.0355064262835919	0.0122151192688505	110	vfcPrimary	S13
0.0363151655693071	0.00316720651000511	-0.0111527194507345	0.00840821465113125	0.0495881316059458	-0.00279587289320435	-0.0082231522052753	0.000652607278943758	0.0366249136393912	0.00576299332124688	115	vfcPrimary	S13
0.0186200192446295	0.0403571138080188	0.000893247097345115	0.037985040597598	0.0310107327383258	0.0166912929169418	0.032064341596003	0.0424811072931492	0.0190942320523844	0.00682975270251054	120	vfcPrimary	S13
0.0211383203781669	0.0379867228867624	0.00253088459503571	0.0548860678001984	-0.00267793423124908	0.0246934597085583	0.0380468003179342	0.0388215864402495	-0.00425175461352937	0.00689223200043921	125	vfcPrimary	S13
0.0331899156162481	0.00133813711315169	0.00162463418467045	0.0220718458599114	-0.00830615610595235	0.0262482547384611	0.0457128811131381	-0.0185426308060797	-0.0240918570493418	0.0124929348211069	130	vfcPrimary	S13
0.0173285241457267	-0.000149956433626093	0.00935130409878135	0.00492799013886382	0.00417877070834209	0.0169310569871084	0.0394365393690267	-0.0422756100721631	-0.0228525111802509	0.0153465920496161	135	vfcPrimary	S13
-0.00499646995417365	0.0139196817284476	0.0191270812471148	0.0209485572112137	-0.00299092526238893	0.00773663190998037	0.0315143023029542	-0.0230983436308221	-0.00294293909619817	-0.0213837508679682	140	vfcPrimary	S13
-0.0114249159225808	0.00395625477330818	0.0117810407651945	0.0329592903460986	0.0125957165926719	-0.00336492110408998	0.0205058579956738	0.000300153342691527	-0.000102528106225603	-0.045600820099218	145	vfcPrimary	S13
0.0275914488227178	-0.0167991048732355	-0.0103696732848816	0.0215032704952071	-0.00178866162717526	-0.0188538524340559	-0.00329336487915587	0.011228382533324	-0.00306976505304414	0.101695630881393	1	vfcPrimary	S14
0.0327029049579489	-0.0152081218540059	-0.00433931168573653	0.0179685365322903	-0.010796072315147	-0.0139932802500448	-0.00580383858631116	0.00922754438601433	-0.00492174973785724	0.0754238584862926	2	vfcPrimary	S14
0.03783761673597	-0.0181329315596106	-0.000962427654389512	0.0222268820818596	-0.013897075062632	-0.0166099481134661	-0.0047206568403675	-0.00181766517163215	-0.0029190465472307	0.067667686679575	3	vfcPrimary	S14
0.0391726285296881	-0.0240647157867372	0.000324360013551625	0.0267971327743045	-0.0176297668442315	-0.0226758213188527	-0.00147926110835375	-0.0161827076550706	-0.000779057877050564	0.0627904395230474	4	vfcPrimary	S14
0.02782005257694	-0.0302681775248391	-0.00447947890910813	0.0255365978586559	-0.0242284612490749	-0.029786360374402	0.00347554145063838	-0.0267290084080833	-0.00174256236189677	0.0575289972738182	5	vfcPrimary	S14
0.000140098426654371	-0.0286041300811908	-0.0165788976311536	0.0148491985741388	-0.0330069722058912	-0.0337356616090767	0.0078609623717878	-0.0268680415830841	-0.00762549669422475	0.0558795683827238	6	vfcPrimary	S14
-0.031377300095207	-0.0143111426325656	-0.0247004367287358	0.00136238093422588	-0.0382497699258487	-0.0307387915092958	0.00784151044420102	-0.0179847827975716	-0.0148748683671349	0.0568623256892178	7	vfcPrimary	S14
-0.0549720968002869	0.000376273351258555	-0.0212474816654957	-0.00327022968890245	-0.0365963991324894	-0.0229534530963355	0.000683566017090355	-0.0102603558415454	-0.0188954508369149	0.0470963186471575	8	vfcPrimary	S14
-0.0698532319783335	0.00676617014479599	-0.0116980545860818	0.000761936682558095	-0.0322512832370133	-0.0156335574087159	-0.01218192422407	-0.010126001250013	-0.0187147834608885	0.0237510227288215	9	vfcPrimary	S14
-0.0897832245700808	-0.0364080227278466	-0.0517170943223558	-0.00282292366077147	-0.0353972028233446	-0.0243092395484544	-0.0216204054548623	-0.0360807121717609	0.00549694666167423	-0.0114546207257368	10	vfcPrimary	S14
-0.0497821066955628	-0.0615023870753148	-0.0916699338791746	-0.0410565764071335	-0.0541149117683879	-0.0478403525047861	-0.0470391058234819	-0.0535413511812049	-0.00093169675113436	-0.0324608760056956	15	vfcPrimary	S14
-0.0602934179288553	-0.0796601459524939	-0.104737475911724	-0.0865178100152215	-0.0886320944340887	-0.0623487572997865	-0.0551750011197766	-0.0592443466961003	-0.0223339152731832	-0.0664505771104168	20	vfcPrimary	S14
-0.0988081234804169	-0.0229993821095135	-0.0842426592855396	-0.0882610046972543	-0.0566811415086478	-0.0359047392708581	-0.0450443929334623	-0.00289417119359396	-0.00105405683595899	-0.072014479773693	25	vfcPrimary	S14
-0.0559891624248642	0.0277974678563362	-0.0478351452693053	-0.0871287371096423	-0.0345757359737882	-0.0438026419312638	-0.0390166427123394	0.0175128423844905	0.0382891830166425	-0.027024948619579	30	vfcPrimary	S14
-0.0531264977378197	0.00168130153775596	-0.0322262811053701	-0.0566302293402266	-0.0395499116026719	-0.0621233573979926	-0.0527287286052481	0.0258295631612339	0.00920488548348681	0.0441843342155391	35	vfcPrimary	S14
-0.0513096316546119	-0.00228496367536786	-0.00180315816062677	0.0163281452059639	0.0336200669180463	-0.0110548637437029	0.0354917772398929	0.0779164740655005	0.0381457253003144	0.0830853952983125	40	vfcPrimary	S14
-0.0113218634494751	0.0431087265946276	0.0361953468802976	0.0620768486083104	0.0999208563085422	0.0666527442938462	0.11222382629101	0.102089655720552	0.0903362928675795	0.0884165386351143	45	vfcPrimary	S14
0.0614050701329489	0.095015907906689	0.0738685763046082	0.116425470897274	0.110774707222547	0.127766115757232	0.11672616001933	0.122388048907804	0.114796806943748	0.0780742532689624	50	vfcPrimary	S14
0.126289284412968	0.128823219735141	0.0898319915896545	0.119178004546899	0.0488468022613425	0.123768511295667	0.0757992643367317	0.0690952482289278	0.105670336584482	0.0610438065894606	55	vfcPrimary	S14
0.12434509902508	0.110413194014502	0.0929233387445355	0.0605528654572001	0.0142670369581922	0.0937415580645843	0.0697234533576309	0.00906785839974818	0.0690200575790489	0.0332291675925604	60	vfcPrimary	S14
0.068651930437237	0.0612534779399981	0.0688827019820386	-0.00646853054684782	0.020935513737505	0.0610898331361467	0.0752305736987486	0.0316903863827436	0.0330489208204169	0.0433094539323982	65	vfcPrimary	S14
0.0210251540519239	0.0062150529470096	0.0356529068007339	0.00740868008664855	0.0435310468926958	0.05237843555731	0.0443465878861959	0.0399076905333663	0.0449650259170903	0.0501133524626018	70	vfcPrimary	S14
-0.00183318335160972	0.00688172601635085	0.01408992074694	0.0470326385718338	0.0465655916183655	0.0573401758458653	0.0174437647170469	0.0142846847829995	0.0389006466639897	0.0438552812923903	75	vfcPrimary	S14
-0.00217693640350185	0.02154402973113	0.000409249332579947	0.0482552991282806	0.0354893424672858	0.0547391034856728	0.0147811575776248	0.0135239990634831	0.0473534827749606	0.01364390166531	80	vfcPrimary	S14
0.00201194453810056	0.00896985407139262	-0.0098367364424009	0.0156240190079575	0.0240548168159196	0.0507298783954586	0.00763006896052933	0.0305848426334833	0.0508752955495227	-0.0161690120690283	85	vfcPrimary	S14
-0.00773470944448755	0.0178351183462014	-0.00392967792165187	-0.0279715006973633	0.0159871549339536	0.0353101466958162	-0.00632914882278823	0.0330018692468033	0.0266567603185225	-0.0102615652233484	90	vfcPrimary	S14
0.00118949144178638	0.00264081571801441	-0.0120574609553039	-0.01618399267914	0.00460833101631826	0.0324036589062792	0.00112295753702579	0.00397446992016961	0.0347159671317664	-0.00266718759790052	95	vfcPrimary	S14
0.0232210070640988	0.000884919238408956	-0.0327807903437692	0.00332125008050755	-0.012515176023087	0.013068264649169	0.0122044860154205	-0.0132671551677484	0.0317349488150776	0.0135459184966536	100	vfcPrimary	S14
0.0202337156763357	0.0110542187592998	-0.0148858818042261	0.0123028562299076	0.00882906142468441	-0.027898273355158	0.0241015764645162	0.00346461358502557	0.040854368112116	0.00524613199093767	105	vfcPrimary	S14
0.0110534846019029	0.00663717219653838	0.00623768090693358	0.0111832043378627	0.0134503113829738	-0.000635588475768247	0.0229635332245104	0.0281119034507582	0.0493428532569441	-0.0075911646834938	110	vfcPrimary	S14
0.000477701407286763	0.0245625796114936	0.0224588641344253	-0.0139128671792764	0.000525466775453869	0.0485460939192199	0.00965972452132342	0.0182654918944193	0.0429938968910272	0.00720596556977888	115	vfcPrimary	S14
-0.00178699800343938	0.0291355825503271	0.0202395984984356	-0.00415282221748857	-0.00816708630359019	0.0489455437096251	0.00721539542044269	-0.00501895996000523	0.0373828362958556	-0.00481474495810985	120	vfcPrimary	S14
0.00145255945608125	0.0139302638176528	0.0063989607570714	0.0154468731250912	-0.0392583726576235	0.0255372911666295	0.0167492198409574	0.0106885676597116	0.0337227090296833	-0.0162337303655081	125	vfcPrimary	S14
0.000614003570899381	0.00759683229805913	-0.0078581558215823	0.0040148652033999	-0.064276696294746	0.0184130932997246	-0.0122797873308125	0.0480305302020216	0.0170142842889518	-0.0284217861341441	130	vfcPrimary	S14
-0.00707695577003233	0.030194224035329	-0.0184542647745898	-0.0163174445156616	-0.0436197389877714	0.0250001679293064	-0.0142412259334068	0.0427818175520676	-0.00536340238323038	-0.0361913431877963	135	vfcPrimary	S14
-0.0212981933783357	0.0412799400787251	-0.00457671850888019	-0.0308565061097368	-0.0247726420297759	0.0228658759203076	0.0127407993044648	0.0095641247302568	-0.00970844858914786	-0.000142613209683352	140	vfcPrimary	S14
-0.0142352704806409	0.0313759763535162	-0.00650472378559603	-0.0273213788667662	-0.0201085819488979	0.0253575101649524	0.00515259486672033	0.0128735373819701	-0.0154769056639195	-0.0043296033811282	145	vfcPrimary	S14
0.0137821727123596	-0.0627494846070111	-0.00341929822386452	0.0381914826770233	0.0851748966181999	-0.0270822455970314	0.0142205326525425	0.0142557274900151	-0.0197126453369478	0.0898107903218857	1	vfcPrimary	S15
0.0333914013445359	-0.0257110929264428	0.00986929461215337	0.0347995248065454	0.076918524683493	-0.0216429382164122	0.0121650647146061	0.0239177112758323	-0.012240175954637	0.0905085296131799	2	vfcPrimary	S15
0.0281526315655052	-0.0316608508756077	0.0028861567464011	0.0349973490337349	0.0763172705079706	-0.0274746069719268	0.00498995903777482	0.0171678239474323	-0.0141897887083433	0.0892640733428729	3	vfcPrimary	S15
0.011915761766207	-0.0476190776161887	-0.0118226475155572	0.0328828118553049	0.0729594222527754	-0.0395411756545891	-0.00827675152474006	0.00188756390044469	-0.0197678594551344	0.0819591959042248	4	vfcPrimary	S15
-0.00950612717506741	-0.050081951514484	-0.028155939980789	0.0228921333476	0.05769689761185	-0.0518497673587085	-0.0276499004869202	-0.0196403307774417	-0.0263229636339119	0.061167724838584	5	vfcPrimary	S15
-0.026606999702109	-0.0226110153197781	-0.0408023400159825	0.00325912274027245	0.0282689067105119	-0.0522042661913132	-0.0477690187202492	-0.041061884363873	-0.0297757691138374	0.0293324574895504	6	vfcPrimary	S15
-0.0258609581923911	0.0152929102269937	-0.0468770504732644	-0.0182908817866216	-0.00476212747172831	-0.0315577122804535	-0.0575887029382222	-0.0544803996171275	-0.0257642291692399	0.00347413308847521	7	vfcPrimary	S15
-9.55094813845776e-05	0.030439022435698	-0.0479703991048046	-0.029245181969626	-0.0205567598232745	0.00197499993764945	-0.0523493323620881	-0.0562282647029403	-0.0174458096430148	-0.00277085520176462	8	vfcPrimary	S15
0.0390359717499152	0.0184143998302616	-0.0490650894050512	-0.0261458457054565	-0.0119964220329832	0.0287112768782637	-0.0427395857566308	-0.0499567151742656	-0.0122013924253643	0.0030488977727925	9	vfcPrimary	S15
-0.0450304747035632	0.0108041041314236	-0.0493273138435044	-0.00932978668820135	0.00819185953307018	0.0166037507624889	-0.0589197969636928	-0.0569419088041697	-0.0556075007761216	-0.0375056478111654	10	vfcPrimary	S15
-0.0225575897511647	-0.016621796993874	-0.0591793307633144	-0.0340435646428991	-0.00194358973232465	-0.0037324962459434	-0.0381412612043145	-0.0825037694405783	-0.0797672469742591	-0.0592069731774666	15	vfcPrimary	S15
-0.0790239806335697	-0.0701294410636505	-0.0613237903319954	-0.0937580261586855	-0.0467895478321708	-0.0588453863168498	-0.0746706561814203	-0.107984958431124	-0.0802691413808796	-0.0904285822976472	20	vfcPrimary	S15
-0.122249055401405	-0.0780774238040511	-0.0564275491095627	-0.114729407130949	-0.0647614986681151	-0.0844479795702152	-0.105740592007007	-0.0945901838364465	-0.0779788233607513	-0.124681836357189	25	vfcPrimary	S15
-0.0723236540623221	-0.0631069433725419	-0.0251335777769203	-0.0930393645562138	-0.052533329080433	-0.0612270085667652	-0.0517558474112145	-0.0252576353513245	-0.0366778983510374	-0.0726959558887854	30	vfcPrimary	S15
-0.0632729033872086	-0.0469774675351915	-0.00687417812571505	-0.0270704033619264	-0.00670870128533229	-0.0197636554354593	0.0385068450936433	0.0467793334056692	0.0386007529405149	0.0270551051840051	35	vfcPrimary	S15
-0.0456538011532095	0.0299862321152473	0.0354303175775601	0.0536250326527429	0.0561932610882201	0.0385930157521981	0.111947013037196	0.0920764934869525	0.101414105315221	0.0698780806527944	40	vfcPrimary	S15
0.0304245394749469	0.10699214444853	0.103734600058421	0.106577880378169	0.102665167923755	0.109502385839863	0.122764740918847	0.100435435503555	0.135645181035292	0.0826598959262077	45	vfcPrimary	S15
0.115190187673055	0.175275024794719	0.130769644835917	0.132181238465698	0.108326007189621	0.134199371662527	0.11096984409022	0.107243229367544	0.113561207752033	0.0589737105860952	50	vfcPrimary	S15
0.147706656115782	0.173874872506895	0.107664340915997	0.0962519948133442	0.0642368620446508	0.107255906850341	0.0725379725255562	0.084002817422709	0.0342542547995051	0.0572833708514907	55	vfcPrimary	S15
0.126539626567511	0.107009165885727	0.0616020703751098	0.0571201162890337	0.0260620052670483	0.0477262281481368	0.0343952600284975	0.0298482120249043	0.000715417485918598	0.0641235683501841	60	vfcPrimary	S15
0.0677382534482711	0.0607641746404393	0.0314435211690882	0.0224899851309524	0.0285152635689238	0.0174798953384543	0.0347809826020326	0.0123289405597328	0.0134104522644179	0.053478522062958	65	vfcPrimary	S15
0.0330301552510126	0.0616593836052971	0.0108470845675331	0.00964193672885405	0.0336947716705166	0.0336377774769701	0.0587957436264124	0.0314009737363412	0.050873178513268	0.0472397090853644	70	vfcPrimary	S15
0.0163070444473132	0.0775905272014902	0.00630708916727433	0.000669619448376397	0.0265503370468515	0.0319799161301434	0.0575249697262063	0.0350299477188955	0.0688787991151051	0.022023363487239	75	vfcPrimary	S15
0.0106402765397376	0.0841746402787941	0.0358058918824145	-0.00578753071986813	0.0299511248834148	0.0235184820897907	0.0223348391344619	0.0268911756561927	0.0703562618681879	0.0011506890904608	80	vfcPrimary	S15
0.0231939807154729	0.0898250084061829	0.0418399019046875	0.03617652996901	0.0283291910570416	0.0323864642916706	0.014904064186046	0.0231472082332793	0.0336064916106261	0.0118606765155859	85	vfcPrimary	S15
0.0381755424358027	0.0732331138076422	0.00802420318091223	0.0518935354493658	0.0132293602291128	0.0165405129045678	0.0188648697698141	0.00393862004725889	-0.0333913065249841	0.022103041143287	90	vfcPrimary	S15
0.0281869280281149	0.0538840207425387	-0.00848253507459421	0.0127261582884213	0.00845622261161981	-0.0285585534378858	0.0213805128872411	-0.000569795678923494	-0.00409109144967349	0.0167218846235738	95	vfcPrimary	S15
-0.010087026470476	0.0285997448117029	-0.0124296987722174	-0.00625184714436587	0.0177784257594948	-0.031552218906459	0.020873881867792	0.0143264535851984	0.0491546807621418	0.0106719643062318	100	vfcPrimary	S15
-0.0188880689963561	0.0393515378653997	-0.0153134624286084	0.0123057497138517	0.0368856945101791	0.000496891787508854	0.0169432871552373	0.0244486427296498	0.0399607740502499	0.0111605464246677	105	vfcPrimary	S15
-0.0102090018652533	0.0400650101368697	-0.000529259178164763	0.00176854570591154	0.0479482922770976	0.00212431347396714	0.0290845232956124	0.0149470286485462	0.0472384464652882	0.0231108255968703	110	vfcPrimary	S15
0.00550353478351286	0.0207577500724445	-0.00804806751298632	-0.00946380283593027	0.0481266939957384	0.00732268504531991	0.0559262314599273	0.00137224925479789	0.0452338441526465	0.0139540728522659	115	vfcPrimary	S15
0.00764724347499377	0.0208221694697839	-0.00960712579122163	-0.00946012331375463	0.0283618109093685	-0.0226030033061044	0.0477628964392468	0.0117972667465474	0.014752989064799	0.0223460608744428	120	vfcPrimary	S15
0.00876191742168707	0.027836028962932	-0.010327282440018	0.0019540925521136	0.0132714466243461	-0.0334230171907731	0.0363489747640499	0.0125178429909201	0.0168531471547298	0.0294150920475064	125	vfcPrimary	S15
0.00894512449002075	0.0160965311167102	-0.0152146642530797	0.00639686548912796	0.00211029078880593	0.0148412157347399	0.0532397450833485	0.00182491853001014	0.0194015980529916	0.0196537126983197	130	vfcPrimary	S15
0.00933579007335763	0.000698202708668114	-0.00226225707208361	-0.00698511020496927	0.00994699493325078	0.034481378391193	0.0492174809976391	0.00884902257785974	0.01543584960723	0.0219116394279913	135	vfcPrimary	S15
0.00392142905224571	-0.00721918242449669	-0.00244395970575062	-0.00303693973799976	-0.00292621207312994	0.0132052473556079	0.034074825261119	0.00146947980741812	0.0210760531875007	0.0258474147690626	140	vfcPrimary	S15
-0.0129119150140846	-0.0220536514650822	-0.0141885328795893	0.0320938618225278	-0.0171773238227163	0.000139709169405555	0.0327907381129538	-0.0122253335630281	0.023728050420098	0.0184019070308551	145	vfcPrimary	S15
